# Supplementary material for: Octupole-driven magnetoresistance in an antiferromagnetic tunnel junction
Source: Nature. 2023 Jan 18;613(7944):490–5. doi: 10.1038/s41586-022-05463-w (PMC9849134; doi:10.1038/s41586-022-05463-w)
Supplement: Supplementary file 2 — Source Data Fig. 1 [file 41586_2022_5463_MOESM2_ESM.xlsx]

## Sheet: Sheet1
spin polarization				Octupole polarization
-7	0	0		-7	0	0
-6.999	0	0		-6.999	0	0
-6.998	0	0		-6.998	0	0
-6.997	0	0		-6.997	0	0
-6.996	0	0		-6.996	0	0
-6.995	0	0		-6.995	0	0
-6.994	0	0		-6.994	0	0
-6.993	0	0		-6.993	0	0
-6.992	0	0		-6.992	0	0
-6.991	0	0		-6.991	0	0
-6.99	0	0		-6.99	0	0
-6.989	0	0		-6.989	0	0
-6.988	0	0		-6.988	0	0
-6.987	0	0		-6.987	0	0
-6.986	0	0		-6.986	0	0
-6.985	0	0		-6.985	0	0
-6.984	0	0		-6.984	0	0
-6.983	0	0		-6.983	0	0
-6.982	0	0		-6.982	0	0
-6.981	0	0		-6.981	0	0
-6.98	0	0		-6.98	0	0
-6.979	0	0		-6.979	0	0
-6.978	0	0		-6.978	0	0
-6.977	0	0		-6.977	0	0
-6.976	0	0		-6.976	0	0
-6.975	0	0		-6.975	0	0
-6.974	0	0		-6.974	0	0
-6.973	0	0		-6.973	0	0
-6.972	0	0		-6.972	0	0
-6.971	0	0		-6.971	0	0
-6.97	0	0		-6.97	0	0
-6.969	0	0		-6.969	0	0
-6.968	0	0		-6.968	0	0
-6.967	0	0		-6.967	0	0
-6.966	0	0		-6.966	0	0
-6.965	0	0		-6.965	0	0
-6.964	0	0		-6.964	0	0
-6.963	0	0		-6.963	0	0
-6.962	0	0		-6.962	0	0
-6.961	0	0		-6.961	0	0
-6.96	0	0		-6.96	0	0
-6.959	0	0		-6.959	0	0
-6.958	0	0		-6.958	0	0
-6.957	0	0		-6.957	0	0
-6.956	0	0		-6.956	0	0
-6.955	0	0		-6.955	0	0
-6.954	0	0		-6.954	0	0
-6.953	0	0		-6.953	0	0
-6.952	0	0		-6.952	0	0
-6.951	0	0		-6.951	0	0
-6.95	0	0		-6.95	0	0
-6.949	0	0		-6.949	0	0
-6.948	0	0		-6.948	0	0
-6.947	0	0		-6.947	0	0
-6.946	0	0		-6.946	0	0
-6.945	0	0		-6.945	0	0
-6.944	0	0		-6.944	0	0
-6.943	0	0		-6.943	0	0
-6.942	0	0		-6.942	0	0
-6.941	0	0		-6.941	0	0
-6.94	0	0		-6.94	0	0
-6.939	0	0		-6.939	0	0
-6.938	0	0		-6.938	0	0
-6.937	0	0		-6.937	0	0
-6.936	0	0		-6.936	0	0
-6.935	0	0		-6.935	0	0
-6.934	0	0		-6.934	0	0
-6.933	0	0		-6.933	0	0
-6.932	0	0		-6.932	0	0
-6.931	0	0		-6.931	0	0
-6.93	0	0		-6.93	0	0
-6.929	0	0		-6.929	0	0
-6.928	0	0		-6.928	0	0
-6.927	0	0		-6.927	0	0
-6.926	0	0		-6.926	0	0
-6.925	0	0		-6.925	0	0
-6.924	0	0		-6.924	0	0
-6.923	0	0		-6.923	0	0
-6.922	0	0		-6.922	0	0
-6.921	0	0		-6.921	0	0
-6.92	0	0		-6.92	0	0
-6.919	0	0		-6.919	0	0
-6.918	0	0		-6.918	0	0
-6.917	0	0		-6.917	0	0
-6.916	0	0		-6.916	0	0
-6.915	0	0		-6.915	0	0
-6.914	0	0		-6.914	0	0
-6.913	0	0		-6.913	0	0
-6.912	0	0		-6.912	0	0
-6.911	0	0		-6.911	0	0
-6.91	0	0		-6.91	0	0
-6.909	0	0		-6.909	0	0
-6.908	0	0		-6.908	0	0
-6.907	0	0		-6.907	0	0
-6.906	0	0		-6.906	0	0
-6.905	0	0		-6.905	0	0
-6.904	0	0		-6.904	0	0
-6.903	0	0		-6.903	0	0
-6.902	0	0		-6.902	0	0
-6.901	0	0		-6.901	0	0
-6.9	0	0		-6.9	0	0
-6.899	0	0		-6.899	0	0
-6.898	0	0		-6.898	0	0
-6.897	0	0		-6.897	0	0
-6.896	0	0		-6.896	0	0
-6.895	0	0		-6.895	0	0
-6.894	0	0		-6.894	0	0
-6.893	0	0		-6.893	0	0
-6.892	0	0		-6.892	0	0
-6.891	0	0		-6.891	0	0
-6.89	0	0		-6.89	0	0
-6.889	0	0		-6.889	0	0
-6.888	0	0		-6.888	0	0
-6.887	0	0		-6.887	0	0
-6.886	0	0		-6.886	0	0
-6.885	0	0		-6.885	0	0
-6.884	0	0		-6.884	0	0
-6.883	0	0		-6.883	0	0
-6.882	0	0		-6.882	0	0
-6.881	0	0		-6.881	0	0
-6.88	0	0		-6.88	0	0
-6.879	0	0		-6.879	0	0
-6.878	0	0		-6.878	0	0
-6.877	0	0		-6.877	0	0
-6.876	0	0		-6.876	0	0
-6.875	0	0		-6.875	0	0
-6.874	0	0		-6.874	0	0
-6.873	0	0		-6.873	0	0
-6.872	0	0		-6.872	0	0
-6.871	0	0		-6.871	0	0
-6.87	0	0		-6.87	0	0
-6.869	0	0		-6.869	0	0
-6.868	0	0		-6.868	0	0
-6.867	0	0		-6.867	0	0
-6.866	0	0		-6.866	0	0
-6.865	0	0		-6.865	0	0
-6.864	0	0		-6.864	0	0
-6.863	0	0		-6.863	0	0
-6.862	0	0		-6.862	0	0
-6.861	0	0		-6.861	0	0
-6.86	0	0		-6.86	0	0
-6.859	0	0		-6.859	0	0
-6.858	0	0		-6.858	0	0
-6.857	0	0		-6.857	0	0
-6.856	0	0		-6.856	0	0
-6.855	0	0		-6.855	0	0
-6.854	0	0		-6.854	0	0
-6.853	0	0		-6.853	0	0
-6.852	0	0		-6.852	0	0
-6.851	0	0		-6.851	0	0
-6.85	0	0		-6.85	0	0
-6.849	0	0		-6.849	0	0
-6.848	0	0		-6.848	0	0
-6.847	0	0		-6.847	0	0
-6.846	0	0		-6.846	0	0
-6.845	0	0		-6.845	0	0
-6.844	0	0		-6.844	0	0
-6.843	0	0		-6.843	0	0
-6.842	0	0		-6.842	0	0
-6.841	0	0		-6.841	0	0
-6.84	0	0		-6.84	0	0
-6.839	0	0		-6.839	0	0
-6.838	0	0		-6.838	0	0
-6.837	0	0		-6.837	0	0
-6.836	0	0		-6.836	0	0
-6.835	0	0		-6.835	0	0
-6.834	0	0		-6.834	0	0
-6.833	0	0		-6.833	0	0
-6.832	0	0		-6.832	0	0
-6.831	0	0		-6.831	0	0
-6.83	0	0		-6.83	0	0
-6.829	0	0		-6.829	0	0
-6.828	0	0		-6.828	0	0
-6.827	0	0		-6.827	0	0
-6.826	0	0		-6.826	0	0
-6.825	0	0		-6.825	0	0
-6.824	0	0		-6.824	0	0
-6.823	0	0		-6.823	0	0
-6.822	0	0		-6.822	0	0
-6.821	0	0		-6.821	0	0
-6.82	0	0		-6.82	0	0
-6.819	0	0		-6.819	0	0
-6.818	0	0		-6.818	0	0
-6.817	0	0		-6.817	0	0
-6.816	0	0		-6.816	0	0
-6.815	0	0		-6.815	0	0
-6.814	0	0		-6.814	0	0
-6.813	0	0		-6.813	0	0
-6.812	0	0		-6.812	0	0
-6.811	0	0		-6.811	0	0
-6.81	0	0		-6.81	0	0
-6.809	0	0		-6.809	0	0
-6.808	0	0		-6.808	0	0
-6.807	0	0		-6.807	0	0
-6.806	0	0		-6.806	0	0
-6.805	0	0		-6.805	0	0
-6.804	0	0		-6.804	0	0
-6.803	0	0		-6.803	0	0
-6.802	0	0		-6.802	0	0
-6.801	0	0		-6.801	0	0
-6.8	0	0		-6.8	0	0
-6.799	0	0		-6.799	0	0
-6.798	0	0		-6.798	0	0
-6.797	0	0		-6.797	0	0
-6.796	0	0		-6.796	0	0
-6.795	0	0		-6.795	0	0
-6.794	0	0		-6.794	0	0
-6.793	0	0		-6.793	0	0
-6.792	0	0		-6.792	0	0
-6.791	0	0		-6.791	0	0
-6.79	0	0		-6.79	0	0
-6.789	0	0		-6.789	0	0
-6.788	0	0		-6.788	0	0
-6.787	0	0		-6.787	0	0
-6.786	0	0		-6.786	0	0
-6.785	0	0		-6.785	0	0
-6.784	0	0		-6.784	0	0
-6.783	0	0		-6.783	0	0
-6.782	0	0		-6.782	0	0
-6.781	0	0		-6.781	0	0
-6.78	0	0		-6.78	0	0
-6.779	0	0		-6.779	0	0
-6.778	0	0		-6.778	0	0
-6.777	0	0		-6.777	0	0
-6.776	0	0		-6.776	0	0
-6.775	0	0		-6.775	0	0
-6.774	0	0		-6.774	0	0
-6.773	0	0		-6.773	0	0
-6.772	0	0		-6.772	0	0
-6.771	0	0		-6.771	0	0
-6.77	0	0		-6.77	0	0
-6.769	0	0		-6.769	0	0
-6.768	0	0		-6.768	0	0
-6.767	0	0		-6.767	0	0
-6.766	0	0		-6.766	0	0
-6.765	0	0		-6.765	0	0
-6.764	0	0		-6.764	0	0
-6.763	0	0		-6.763	0	0
-6.762	0	0		-6.762	0	0
-6.761	0	0		-6.761	0	0
-6.76	0	0		-6.76	0	0
-6.759	0	0		-6.759	0	0
-6.758	0	0		-6.758	0	0
-6.757	0	0		-6.757	0	0
-6.756	0	0		-6.756	0	0
-6.755	0	0		-6.755	0	0
-6.754	0	0		-6.754	0	0
-6.753	0	0		-6.753	0	0
-6.752	0	0		-6.752	0	0
-6.751	0	0		-6.751	0	0
-6.75	0	0		-6.75	0	0
-6.749	0	0		-6.749	0	0
-6.748	0	0		-6.748	0	0
-6.747	0	0		-6.747	0	0
-6.746	0	0		-6.746	0	0
-6.745	0	0		-6.745	0	0
-6.744	0	0		-6.744	0	0
-6.743	0	0		-6.743	0	0
-6.742	0	0		-6.742	0	0
-6.741	0	0		-6.741	0	0
-6.74	0	0		-6.74	0	0
-6.739	0	0		-6.739	0	0
-6.738	0	0		-6.738	0	0
-6.737	0	0		-6.737	0	0
-6.736	0	0		-6.736	0	0
-6.735	0	0		-6.735	0	0
-6.734	0	0		-6.734	0	0
-6.733	0	0		-6.733	0	0
-6.732	0	0		-6.732	0	0
-6.731	0	0		-6.731	0	0
-6.73	0	0		-6.73	0	0
-6.729	0	0		-6.729	0	0
-6.728	0	0		-6.728	0	0
-6.727	0	0		-6.727	0	0
-6.726	0	0		-6.726	0	0
-6.725	0	0		-6.725	0	0
-6.724	0	0		-6.724	0	0
-6.723	0	0		-6.723	0	0
-6.722	0	0		-6.722	0	0
-6.721	0	0		-6.721	0	0
-6.72	0	0		-6.72	0	0
-6.719	0	0		-6.719	0	0
-6.718	0	0		-6.718	0	0
-6.717	0	0		-6.717	0	0
-6.716	0	0		-6.716	0	0
-6.715	0	0		-6.715	0	0
-6.714	0	0		-6.714	0	0
-6.713	0	0		-6.713	0	0
-6.712	0	0		-6.712	0	0
-6.711	0	0		-6.711	0	0
-6.71	0	0		-6.71	0	0
-6.709	0	0		-6.709	0	0
-6.708	0	0		-6.708	0	0
-6.707	0	0		-6.707	0	0
-6.706	0	0		-6.706	0	0
-6.705	0	0		-6.705	0	0
-6.704	0	0		-6.704	0	0
-6.703	0	0		-6.703	0	0
-6.702	0	0		-6.702	0	0
-6.701	0	0		-6.701	0	0
-6.7	0	0		-6.7	0	0
-6.699	0	0		-6.699	0	0
-6.698	0	0		-6.698	0	0
-6.697	0	0		-6.697	0	0
-6.696	0	0		-6.696	0	0
-6.695	0	0		-6.695	0	0
-6.694	0	0		-6.694	0	0
-6.693	0	0		-6.693	0	0
-6.692	0	0		-6.692	0	0
-6.691	0	0		-6.691	0	0
-6.69	0	0		-6.69	0	0
-6.689	0	0		-6.689	0	0
-6.688	0	0		-6.688	0	0
-6.687	0	0		-6.687	0	0
-6.686	0	0		-6.686	0	0
-6.685	0	0		-6.685	0	0
-6.684	0	0		-6.684	0	0
-6.683	0	0		-6.683	0	0
-6.682	0	0		-6.682	0	0
-6.681	0	0		-6.681	0	0
-6.68	0	0		-6.68	0	0
-6.679	0	0		-6.679	0	0
-6.678	0	0		-6.678	0	0
-6.677	0	0		-6.677	0	0
-6.676	0	0		-6.676	0	0
-6.675	0	0		-6.675	0	0
-6.674	0	0		-6.674	0	0
-6.673	0	0		-6.673	0	0
-6.672	0	0		-6.672	0	0
-6.671	0	0		-6.671	0	0
-6.67	0	0		-6.67	0	0
-6.669	0	0		-6.669	0	0
-6.668	0	0		-6.668	0	0
-6.667	0	0		-6.667	0	0
-6.666	0	0		-6.666	0	0
-6.665	0	0		-6.665	0	0
-6.664	0	0		-6.664	0	0
-6.663	0	0		-6.663	0	0
-6.662	0	0		-6.662	0	0
-6.661	0	0		-6.661	0	0
-6.66	0	0		-6.66	0	0
-6.659	0	0		-6.659	0	0
-6.658	0	0		-6.658	0	0
-6.657	0	0		-6.657	0	0
-6.656	0	0		-6.656	0	0
-6.655	0	0		-6.655	0	0
-6.654	0	0		-6.654	0	0
-6.653	0	0		-6.653	0	0
-6.652	0	0		-6.652	0	0
-6.651	0	0		-6.651	0	0
-6.65	0	0		-6.65	0	0
-6.649	0	0		-6.649	0	0
-6.648	0	0		-6.648	0	0
-6.647	0	0		-6.647	0	0
-6.646	0	0		-6.646	0	0
-6.645	0	0		-6.645	0	0
-6.644	0	0		-6.644	0	0
-6.643	0	0		-6.643	0	0
-6.642	0	0		-6.642	0	0
-6.641	0	0		-6.641	0	0
-6.64	0	0		-6.64	0	0
-6.639	0	0		-6.639	0	0
-6.638	0	0		-6.638	0	0
-6.637	0	0		-6.637	0	0
-6.636	0	0		-6.636	0	0
-6.635	0	0		-6.635	0	0
-6.634	0	0		-6.634	0	0
-6.633	0	0		-6.633	0	0
-6.632	0	0		-6.632	0	0
-6.631	0	0		-6.631	0	0
-6.63	0	0		-6.63	0	0
-6.629	0	0		-6.629	0	0
-6.628	0	0		-6.628	0	0
-6.627	0	0		-6.627	0	0
-6.626	0	0		-6.626	0	0
-6.625	0	0		-6.625	0	0
-6.624	0	0		-6.624	0	0
-6.623	0	0		-6.623	0	0
-6.622	0	0		-6.622	0	0
-6.621	0	0		-6.621	0	0
-6.62	0	0		-6.62	0	0
-6.619	0	0		-6.619	0	0
-6.618	0	0		-6.618	0	0
-6.617	0	0		-6.617	0	0
-6.616	0	0		-6.616	0	0
-6.615	0	0		-6.615	0	0
-6.614	0	0		-6.614	0	0
-6.613	0	0		-6.613	0	0
-6.612	0	0		-6.612	0	0
-6.611	0	0		-6.611	0	0
-6.61	0	0		-6.61	0	0
-6.609	0	0		-6.609	0	0
-6.608	0	0		-6.608	0	0
-6.607	0	0		-6.607	0	0
-6.606	0	0		-6.606	0	0
-6.605	0	0		-6.605	0	0
-6.604	0	0		-6.604	0	0
-6.603	0	0		-6.603	0	0
-6.602	0	0		-6.602	0	0
-6.601	0	0		-6.601	0	0
-6.6	0	0		-6.6	0	0
-6.599	0	0		-6.599	0	0
-6.598	0	0		-6.598	0	0
-6.597	0	0		-6.597	0	0
-6.596	0	0		-6.596	0	0
-6.595	0	0		-6.595	0	0
-6.594	0	0		-6.594	0	0
-6.593	0	0		-6.593	0	0
-6.592	0	0		-6.592	0	0
-6.591	0	0		-6.591	0	0
-6.59	0	0		-6.59	0	0
-6.589	0	0		-6.589	0	0
-6.588	0	0		-6.588	0	0
-6.587	0	0		-6.587	0	0
-6.586	0	0		-6.586	0	0
-6.585	0	0		-6.585	0	0
-6.584	0	0		-6.584	0	0
-6.583	0	0		-6.583	0	0
-6.582	0	0		-6.582	0	0
-6.581	0	0		-6.581	0	0
-6.58	0	0		-6.58	0	0
-6.579	0	0		-6.579	0	0
-6.578	0	0		-6.578	0	0
-6.577	0	0		-6.577	0	0
-6.576	0	0		-6.576	0	0
-6.575	0	0		-6.575	0	0
-6.574	0	0		-6.574	0	0
-6.573	0	0		-6.573	0	0
-6.572	0	0		-6.572	0	0
-6.571	0	0		-6.571	0	0
-6.57	0	0		-6.57	0	0
-6.569	0	0		-6.569	0	0
-6.568	0	0		-6.568	0	0
-6.567	0	0		-6.567	0	0
-6.566	0	0		-6.566	0	0
-6.565	0	0		-6.565	0	0
-6.564	0	0		-6.564	0	0
-6.563	0	0		-6.563	0	0
-6.562	0	0		-6.562	0	0
-6.561	0	0		-6.561	0	0
-6.56	0	0		-6.56	0	0
-6.559	0	0		-6.559	0	0
-6.558	0	0		-6.558	0	0
-6.557	0	0		-6.557	0	0
-6.556	0	0		-6.556	0	0
-6.555	0	0		-6.555	0	0
-6.554	0	0		-6.554	0	0
-6.553	0	0		-6.553	0	0
-6.552	0	0		-6.552	0	0
-6.551	0	0		-6.551	0	0
-6.55	0	0		-6.55	0	0
-6.549	0	0		-6.549	0	0
-6.548	0	0		-6.548	0	0
-6.547	0	0		-6.547	0	0
-6.546	0	0		-6.546	0	0
-6.545	0	0		-6.545	0	0
-6.544	0	0		-6.544	0	0
-6.543	0	0		-6.543	0	0
-6.542	0	0		-6.542	0	0
-6.541	0	0		-6.541	0	0
-6.54	0	0		-6.54	0	0
-6.539	0	0		-6.539	0	0
-6.538	0	0		-6.538	0	0
-6.537	0	0		-6.537	0	0
-6.536	0	0		-6.536	0	0
-6.535	0	0		-6.535	0	0
-6.534	0	0		-6.534	0	0
-6.533	0	0		-6.533	0	0
-6.532	0	0		-6.532	0	0
-6.531	0	0		-6.531	0	0
-6.53	0	0		-6.53	0	0
-6.529	0	0		-6.529	0	0
-6.528	0	0		-6.528	0	0
-6.527	0	0		-6.527	0	0
-6.526	0	0		-6.526	0	0
-6.525	0	0		-6.525	0	0
-6.524	0	0		-6.524	0	0
-6.523	0	0		-6.523	0	0
-6.522	0	0		-6.522	0	0
-6.521	0	0		-6.521	0	0
-6.52	0	0		-6.52	0	0
-6.519	0	0		-6.519	0	0
-6.518	0	0		-6.518	0	0
-6.517	0	0		-6.517	0	0
-6.516	0	0		-6.516	0	0
-6.515	0	0		-6.515	0	0
-6.514	0	0		-6.514	0	0
-6.513	0	0		-6.513	0	0
-6.512	0	0		-6.512	0	0
-6.511	0	0		-6.511	0	0
-6.51	0	0		-6.51	0	0
-6.509	0	0		-6.509	0	0
-6.508	0	0		-6.508	0	0
-6.507	0	0		-6.507	0	0
-6.506	0	0		-6.506	0	0
-6.505	0	0		-6.505	0	0
-6.504	0	0		-6.504	0	0
-6.503	0	0		-6.503	0	0
-6.502	0	0		-6.502	0	0
-6.501	0	0		-6.501	0	0
-6.5	0	0		-6.5	0	0
-6.499	0	0		-6.499	0	0
-6.498	0	0		-6.498	0	0
-6.497	0	0		-6.497	1e-08	-1e-08
-6.496	0	0		-6.496	1e-08	-1e-08
-6.495	0	0		-6.495	2e-08	-2e-08
-6.494	0	0		-6.494	4e-08	-3e-08
-6.493	0	0		-6.493	6e-08	-5e-08
-6.492	1e-08	-1e-08		-6.492	9e-08	-8e-08
-6.491	1e-08	-1e-08		-6.491	1.4e-07	-1.2e-07
-6.49	2e-08	-2e-08		-6.49	2.2e-07	-1.9e-07
-6.489	3e-08	-3e-08		-6.489	3.5e-07	-2.9e-07
-6.488	4e-08	-4e-08		-6.488	5.3e-07	-4.5e-07
-6.487	6e-08	-6e-08		-6.487	8.1e-07	-6.8e-07
-6.486	9e-08	-9e-08		-6.486	1.22e-06	-1.03e-06
-6.485	1.3e-07	-1.3e-07		-6.485	1.82e-06	-1.54e-06
-6.484	2e-07	-2e-07		-6.484	2.69e-06	-2.28e-06
-6.483	2.9e-07	-2.9e-07		-6.483	3.94e-06	-3.34e-06
-6.482	4.2e-07	-4.2e-07		-6.482	5.72e-06	-4.85e-06
-6.481	6.1e-07	-6.1e-07		-6.481	8.24e-06	-6.98e-06
-6.48	8.7e-07	-8.7e-07		-6.48	1.175e-05	-9.95e-06
-6.479	1.22e-06	-1.22e-06		-6.479	1.661e-05	-1.407e-05
-6.478	1.72e-06	-1.71e-06		-6.478	2.327e-05	-1.97e-05
-6.477	2.38e-06	-2.38e-06		-6.477	3.23e-05	-2.735e-05
-6.476	3.28e-06	-3.28e-06		-6.476	4.445e-05	-3.764e-05
-6.475	4.47e-06	-4.47e-06		-6.475	6.061e-05	-5.133e-05
-6.474	6.04e-06	-6.04e-06		-6.474	8.193e-05	-6.938e-05
-6.473	8.1e-06	-8.09e-06		-6.473	0.00010979	-9.296e-05
-6.472	1.075e-05	-1.075e-05		-6.472	0.00014583	-0.00012348
-6.471	1.416e-05	-1.416e-05		-6.471	0.00019203	-0.0001626
-6.47	1.849e-05	-1.849e-05		-6.47	0.0002507	-0.00021228
-6.469	2.394e-05	-2.393e-05		-6.469	0.0003245	-0.00027477
-6.468	3.073e-05	-3.072e-05		-6.468	0.00041649	-0.00035266
-6.467	3.912e-05	-3.91e-05		-6.467	0.00053008	-0.00044883
-6.466	4.938e-05	-4.936e-05		-6.466	0.00066905	-0.0005665
-6.465	6.182e-05	-6.18e-05		-6.465	0.0008375	-0.00070912
-6.464	7.676e-05	-7.674e-05		-6.464	0.00104	-0.00088044
-6.463	9.456e-05	-9.453e-05		-6.463	0.00128	-0.00108
-6.462	0.00011555	-0.00011552		-6.462	0.00156	-0.00132
-6.461	0.00014009	-0.00014005		-6.461	0.0019	-0.00161
-6.46	0.00016853	-0.00016849		-6.46	0.00228	-0.00193
-6.459	0.0002012	-0.00020115		-6.459	0.00272	-0.00231
-6.458	0.00023839	-0.00023833		-6.458	0.00323	-0.00273
-6.457	0.00028037	-0.0002803		-6.457	0.00379	-0.00321
-6.456	0.00032736	-0.00032727		-6.456	0.00443	-0.00375
-6.455	0.00037949	-0.0003794		-6.455	0.00513	-0.00434
-6.454	0.00043687	-0.00043676		-6.454	0.00591	-0.005
-6.453	0.0004995	-0.00049938		-6.453	0.00675	-0.00572
-6.452	0.00056731	-0.00056718		-6.452	0.00767	-0.00649
-6.451	0.00064016	-0.00064002		-6.451	0.00865	-0.00732
-6.45	0.00071783	-0.00071767		-6.45	0.00969	-0.00821
-6.449	0.00080002	-0.00079985		-6.449	0.0108	-0.00914
-6.448	0.00088636	-0.00088617		-6.448	0.01196	-0.01013
-6.447	0.00097642	-0.00097622		-6.447	0.01317	-0.01115
-6.446	0.00107	-0.00107		-6.446	0.01443	-0.01221
-6.445	0.00117	-0.00117		-6.445	0.01572	-0.0133
-6.444	0.00126	-0.00126		-6.444	0.01703	-0.01442
-6.443	0.00136	-0.00136		-6.443	0.01837	-0.01555
-6.442	0.00146	-0.00146		-6.442	0.01972	-0.01669
-6.441	0.00157	-0.00157		-6.441	0.02108	-0.01784
-6.44	0.00167	-0.00167		-6.44	0.02244	-0.01899
-6.439	0.00177	-0.00177		-6.439	0.02379	-0.02013
-6.438	0.00187	-0.00187		-6.438	0.02513	-0.02126
-6.437	0.00197	-0.00197		-6.437	0.02645	-0.02238
-6.436	0.00207	-0.00207		-6.436	0.02774	-0.02347
-6.435	0.00216	-0.00216		-6.435	0.02901	-0.02455
-6.434	0.00226	-0.00226		-6.434	0.03025	-0.02559
-6.433	0.00235	-0.00235		-6.433	0.03145	-0.02661
-6.432	0.00244	-0.00244		-6.432	0.03263	-0.0276
-6.431	0.00252	-0.00252		-6.431	0.03377	-0.02857
-6.43	0.00261	-0.00261		-6.43	0.03487	-0.0295
-6.429	0.00269	-0.00269		-6.429	0.03595	-0.03041
-6.428	0.00277	-0.00277		-6.428	0.03699	-0.03129
-6.427	0.00285	-0.00285		-6.427	0.038	-0.03214
-6.426	0.00292	-0.00292		-6.426	0.03898	-0.03297
-6.425	0.003	-0.003		-6.425	0.03995	-0.03378
-6.424	0.00307	-0.00307		-6.424	0.04089	-0.03458
-6.423	0.00314	-0.00314		-6.423	0.04181	-0.03535
-6.422	0.00321	-0.00321		-6.422	0.04271	-0.03612
-6.421	0.00328	-0.00328		-6.421	0.0436	-0.03687
-6.42	0.00335	-0.00335		-6.42	0.04448	-0.03761
-6.419	0.00342	-0.00342		-6.419	0.04534	-0.03833
-6.418	0.00348	-0.00348		-6.418	0.04619	-0.03905
-6.417	0.00355	-0.00355		-6.417	0.04703	-0.03976
-6.416	0.00361	-0.00361		-6.416	0.04785	-0.04045
-6.415	0.00368	-0.00368		-6.415	0.04866	-0.04113
-6.414	0.00374	-0.00374		-6.414	0.04944	-0.04179
-6.413	0.0038	-0.0038		-6.413	0.05021	-0.04244
-6.412	0.00386	-0.00386		-6.412	0.05096	-0.04307
-6.411	0.00392	-0.00392		-6.411	0.05168	-0.04368
-6.41	0.00397	-0.00397		-6.41	0.05239	-0.04427
-6.409	0.00403	-0.00403		-6.409	0.05307	-0.04484
-6.408	0.00408	-0.00408		-6.408	0.05372	-0.0454
-6.407	0.00413	-0.00413		-6.407	0.05436	-0.04593
-6.406	0.00418	-0.00418		-6.406	0.05498	-0.04646
-6.405	0.00423	-0.00423		-6.405	0.05559	-0.04697
-6.404	0.00428	-0.00428		-6.404	0.05619	-0.04747
-6.403	0.00433	-0.00433		-6.403	0.05679	-0.04797
-6.402	0.00438	-0.00438		-6.402	0.05738	-0.04847
-6.401	0.00443	-0.00443		-6.401	0.05798	-0.04897
-6.4	0.00448	-0.00448		-6.4	0.05859	-0.04948
-6.399	0.00453	-0.00453		-6.399	0.05921	-0.05
-6.398	0.00458	-0.00458		-6.398	0.05984	-0.05054
-6.397	0.00464	-0.00464		-6.397	0.0605	-0.05108
-6.396	0.00469	-0.00469		-6.396	0.06117	-0.05165
-6.395	0.00475	-0.00475		-6.395	0.06185	-0.05222
-6.394	0.00481	-0.00481		-6.394	0.06255	-0.05281
-6.393	0.00487	-0.00487		-6.393	0.06327	-0.05341
-6.392	0.00493	-0.00493		-6.392	0.06399	-0.05401
-6.391	0.00499	-0.00499		-6.391	0.0647	-0.05462
-6.39	0.00504	-0.00504		-6.39	0.06542	-0.05522
-6.389	0.0051	-0.0051		-6.389	0.06612	-0.05581
-6.388	0.00516	-0.00516		-6.388	0.0668	-0.05638
-6.387	0.00521	-0.00521		-6.387	0.06745	-0.05693
-6.386	0.00527	-0.00527		-6.386	0.06808	-0.05745
-6.385	0.00532	-0.00531		-6.385	0.06866	-0.05794
-6.384	0.00536	-0.00536		-6.384	0.06921	-0.0584
-6.383	0.0054	-0.0054		-6.383	0.06971	-0.05881
-6.382	0.00544	-0.00544		-6.382	0.07016	-0.0592
-6.381	0.00548	-0.00548		-6.381	0.07058	-0.05955
-6.38	0.00551	-0.00551		-6.38	0.07097	-0.05987
-6.379	0.00554	-0.00554		-6.379	0.07132	-0.06016
-6.378	0.00557	-0.00557		-6.378	0.07165	-0.06044
-6.377	0.0056	-0.0056		-6.377	0.07197	-0.06071
-6.376	0.00563	-0.00563		-6.376	0.07229	-0.06097
-6.375	0.00566	-0.00566		-6.375	0.07262	-0.06125
-6.374	0.00569	-0.00569		-6.374	0.07297	-0.06154
-6.373	0.00573	-0.00573		-6.373	0.07335	-0.06185
-6.372	0.00577	-0.00576		-6.372	0.07377	-0.0622
-6.371	0.00581	-0.00581		-6.371	0.07423	-0.06259
-6.37	0.00585	-0.00585		-6.37	0.07474	-0.06301
-6.369	0.0059	-0.0059		-6.369	0.07531	-0.06348
-6.368	0.00596	-0.00596		-6.368	0.07592	-0.064
-6.367	0.00601	-0.00601		-6.367	0.07659	-0.06456
-6.366	0.00608	-0.00608		-6.366	0.0773	-0.06515
-6.365	0.00614	-0.00614		-6.365	0.07805	-0.06578
-6.364	0.00621	-0.00621		-6.364	0.07883	-0.06643
-6.363	0.00628	-0.00628		-6.363	0.07962	-0.06709
-6.362	0.00635	-0.00635		-6.362	0.08042	-0.06776
-6.361	0.00642	-0.00641		-6.361	0.08121	-0.06843
-6.36	0.00648	-0.00648		-6.36	0.08199	-0.06908
-6.359	0.00655	-0.00655		-6.359	0.08274	-0.0697
-6.358	0.00661	-0.00661		-6.358	0.08345	-0.0703
-6.357	0.00667	-0.00667		-6.357	0.08411	-0.07085
-6.356	0.00672	-0.00672		-6.356	0.08472	-0.07136
-6.355	0.00677	-0.00677		-6.355	0.08526	-0.07182
-6.354	0.00681	-0.00681		-6.354	0.08575	-0.07222
-6.353	0.00685	-0.00685		-6.353	0.08617	-0.07257
-6.352	0.00688	-0.00688		-6.352	0.08652	-0.07287
-6.351	0.00691	-0.00691		-6.351	0.08681	-0.07311
-6.35	0.00693	-0.00693		-6.35	0.08705	-0.07331
-6.349	0.00695	-0.00695		-6.349	0.08724	-0.07346
-6.348	0.00696	-0.00696		-6.348	0.08738	-0.07358
-6.347	0.00698	-0.00698		-6.347	0.0875	-0.07367
-6.346	0.00699	-0.00699		-6.346	0.08759	-0.07374
-6.345	0.007	-0.007		-6.345	0.08767	-0.0738
-6.344	0.00701	-0.00701		-6.344	0.08774	-0.07387
-6.343	0.00702	-0.00702		-6.343	0.08783	-0.07394
-6.342	0.00704	-0.00704		-6.342	0.08795	-0.07402
-6.341	0.00705	-0.00705		-6.341	0.0881	-0.07414
-6.34	0.00708	-0.00708		-6.34	0.08829	-0.0743
-6.339	0.0071	-0.0071		-6.339	0.08854	-0.0745
-6.338	0.00714	-0.00714		-6.338	0.08886	-0.07476
-6.337	0.00717	-0.00717		-6.337	0.08924	-0.07508
-6.336	0.00722	-0.00722		-6.336	0.08971	-0.07546
-6.335	0.00727	-0.00727		-6.335	0.09026	-0.07592
-6.334	0.00733	-0.00733		-6.334	0.09089	-0.07644
-6.333	0.0074	-0.0074		-6.333	0.0916	-0.07703
-6.332	0.00747	-0.00747		-6.332	0.09239	-0.07769
-6.331	0.00755	-0.00755		-6.331	0.09325	-0.07841
-6.33	0.00763	-0.00763		-6.33	0.09418	-0.07919
-6.329	0.00772	-0.00772		-6.329	0.09515	-0.08
-6.328	0.00781	-0.00781		-6.328	0.09617	-0.08085
-6.327	0.0079	-0.0079		-6.327	0.0972	-0.08171
-6.326	0.00799	-0.00799		-6.326	0.09823	-0.08257
-6.325	0.00808	-0.00808		-6.325	0.09924	-0.08342
-6.324	0.00817	-0.00817		-6.324	0.10021	-0.08423
-6.323	0.00825	-0.00825		-6.323	0.10113	-0.085
-6.322	0.00832	-0.00832		-6.322	0.10197	-0.0857
-6.321	0.00839	-0.00839		-6.321	0.10271	-0.08633
-6.32	0.00844	-0.00844		-6.32	0.10335	-0.08686
-6.319	0.00849	-0.00849		-6.319	0.10388	-0.0873
-6.318	0.00853	-0.00853		-6.318	0.10427	-0.08763
-6.317	0.00855	-0.00855		-6.317	0.10454	-0.08785
-6.316	0.00857	-0.00857		-6.316	0.10468	-0.08796
-6.315	0.00858	-0.00858		-6.315	0.1047	-0.08797
-6.314	0.00857	-0.00857		-6.314	0.1046	-0.08789
-6.313	0.00856	-0.00856		-6.313	0.10441	-0.08772
-6.312	0.00855	-0.00855		-6.312	0.10413	-0.08748
-6.311	0.00852	-0.00852		-6.311	0.10379	-0.08719
-6.31	0.0085	-0.0085		-6.31	0.10341	-0.08687
-6.309	0.00847	-0.00847		-6.309	0.10301	-0.08653
-6.308	0.00845	-0.00845		-6.308	0.10263	-0.0862
-6.307	0.00842	-0.00842		-6.307	0.10229	-0.08591
-6.306	0.00841	-0.00841		-6.306	0.102	-0.08566
-6.305	0.0084	-0.0084		-6.305	0.10181	-0.08549
-6.304	0.0084	-0.0084		-6.304	0.10172	-0.08541
-6.303	0.00841	-0.00841		-6.303	0.10176	-0.08544
-6.302	0.00843	-0.00843		-6.302	0.10195	-0.08558
-6.301	0.00847	-0.00847		-6.301	0.10229	-0.08585
-6.3	0.00852	-0.00852		-6.3	0.10278	-0.08626
-6.299	0.00858	-0.00858		-6.299	0.10343	-0.08679
-6.298	0.00865	-0.00865		-6.298	0.10424	-0.08746
-6.297	0.00874	-0.00874		-6.297	0.10518	-0.08824
-6.296	0.00884	-0.00884		-6.296	0.10626	-0.08913
-6.295	0.00895	-0.00895		-6.295	0.10743	-0.09011
-6.294	0.00906	-0.00906		-6.294	0.10869	-0.09115
-6.293	0.00918	-0.00918		-6.293	0.11	-0.09224
-6.292	0.0093	-0.0093		-6.292	0.11133	-0.09335
-6.291	0.00942	-0.00942		-6.291	0.11266	-0.09445
-6.29	0.00954	-0.00954		-6.29	0.11395	-0.09553
-6.289	0.00965	-0.00965		-6.289	0.11517	-0.09655
-6.288	0.00976	-0.00976		-6.288	0.11631	-0.0975
-6.287	0.00985	-0.00985		-6.287	0.11734	-0.09836
-6.286	0.00994	-0.00994		-6.286	0.11824	-0.09911
-6.285	0.01001	-0.01001		-6.285	0.119	-0.09975
-6.284	0.01007	-0.01007		-6.284	0.11962	-0.10027
-6.283	0.01012	-0.01012		-6.283	0.12009	-0.10067
-6.282	0.01016	-0.01016		-6.282	0.12043	-0.10095
-6.281	0.01019	-0.01019		-6.281	0.12064	-0.10113
-6.28	0.0102	-0.01021		-6.28	0.12073	-0.10121
-6.279	0.01021	-0.01021		-6.279	0.12073	-0.1012
-6.278	0.01021	-0.01021		-6.278	0.12065	-0.10114
-6.277	0.01021	-0.01021		-6.277	0.12051	-0.10102
-6.276	0.0102	-0.0102		-6.276	0.12034	-0.10087
-6.275	0.01019	-0.01019		-6.275	0.12015	-0.10071
-6.274	0.01018	-0.01018		-6.274	0.11996	-0.10054
-6.273	0.01018	-0.01018		-6.273	0.11978	-0.10039
-6.272	0.01017	-0.01017		-6.272	0.11962	-0.10025
-6.271	0.01016	-0.01016		-6.271	0.11949	-0.10013
-6.27	0.01016	-0.01016		-6.27	0.1194	-0.10004
-6.269	0.01016	-0.01016		-6.269	0.11933	-0.09998
-6.268	0.01016	-0.01016		-6.268	0.11929	-0.09993
-6.267	0.01016	-0.01016		-6.267	0.11928	-0.09991
-6.266	0.01017	-0.01017		-6.266	0.11929	-0.0999
-6.265	0.01018	-0.01018		-6.265	0.11931	-0.09991
-6.264	0.01018	-0.01018		-6.264	0.11935	-0.09993
-6.263	0.01019	-0.01019		-6.263	0.1194	-0.09996
-6.262	0.0102	-0.0102		-6.262	0.11947	-0.1
-6.261	0.01022	-0.01022		-6.261	0.11956	-0.10006
-6.26	0.01023	-0.01024		-6.26	0.11968	-0.10015
-6.259	0.01026	-0.01026		-6.259	0.11985	-0.10028
-6.258	0.01028	-0.01028		-6.258	0.12008	-0.10045
-6.257	0.01032	-0.01032		-6.257	0.12038	-0.10069
-6.256	0.01036	-0.01036		-6.256	0.12077	-0.10101
-6.255	0.01042	-0.01042		-6.255	0.12127	-0.10142
-6.254	0.01048	-0.01048		-6.254	0.12189	-0.10192
-6.253	0.01056	-0.01056		-6.253	0.12263	-0.10253
-6.252	0.01064	-0.01064		-6.252	0.12351	-0.10325
-6.251	0.01074	-0.01075		-6.251	0.12451	-0.10409
-6.25	0.01086	-0.01086		-6.25	0.12564	-0.10502
-6.249	0.01098	-0.01098		-6.249	0.12687	-0.10605
-6.248	0.01111	-0.01111		-6.248	0.1282	-0.10716
-6.247	0.01124	-0.01124		-6.247	0.1296	-0.10832
-6.246	0.01138	-0.01138		-6.246	0.13104	-0.10952
-6.245	0.01152	-0.01152		-6.245	0.13249	-0.11073
-6.244	0.01166	-0.01166		-6.244	0.13392	-0.11193
-6.243	0.0118	-0.0118		-6.243	0.1353	-0.11308
-6.242	0.01192	-0.01192		-6.242	0.13659	-0.11415
-6.241	0.01204	-0.01204		-6.241	0.13777	-0.11513
-6.24	0.01214	-0.01214		-6.24	0.1388	-0.116
-6.239	0.01223	-0.01223		-6.239	0.13967	-0.11673
-6.238	0.0123	-0.0123		-6.238	0.14037	-0.11731
-6.237	0.01236	-0.01236		-6.237	0.14088	-0.11773
-6.236	0.01239	-0.01239		-6.236	0.14119	-0.11799
-6.235	0.01241	-0.01241		-6.235	0.14131	-0.11809
-6.234	0.01242	-0.01242		-6.234	0.14126	-0.11804
-6.233	0.01241	-0.01241		-6.233	0.14103	-0.11784
-6.232	0.01238	-0.01238		-6.232	0.14064	-0.11752
-6.231	0.01235	-0.01235		-6.231	0.14013	-0.11708
-6.23	0.0123	-0.0123		-6.23	0.13951	-0.11656
-6.229	0.01225	-0.01225		-6.229	0.13882	-0.11597
-6.228	0.01219	-0.01219		-6.228	0.13807	-0.11533
-6.227	0.01213	-0.01213		-6.227	0.1373	-0.11468
-6.226	0.01207	-0.01207		-6.226	0.13653	-0.11403
-6.225	0.01201	-0.01201		-6.225	0.13579	-0.1134
-6.224	0.01196	-0.01196		-6.224	0.13511	-0.11282
-6.223	0.01191	-0.01192		-6.223	0.13451	-0.1123
-6.222	0.01188	-0.01188		-6.222	0.134	-0.11187
-6.221	0.01185	-0.01185		-6.221	0.13362	-0.11153
-6.22	0.01183	-0.01183		-6.22	0.13336	-0.1113
-6.219	0.01183	-0.01183		-6.219	0.13325	-0.11119
-6.218	0.01184	-0.01184		-6.218	0.13329	-0.11121
-6.217	0.01186	-0.01186		-6.217	0.13348	-0.11136
-6.216	0.01189	-0.0119		-6.216	0.13384	-0.11164
-6.215	0.01194	-0.01195		-6.215	0.13435	-0.11205
-6.214	0.01201	-0.01201		-6.214	0.13503	-0.1126
-6.213	0.01209	-0.01209		-6.213	0.13585	-0.11327
-6.212	0.01218	-0.01218		-6.212	0.13681	-0.11406
-6.211	0.01228	-0.01228		-6.211	0.13789	-0.11495
-6.21	0.01239	-0.0124		-6.21	0.13909	-0.11593
-6.209	0.01252	-0.01252		-6.209	0.14038	-0.11699
-6.208	0.01265	-0.01265		-6.208	0.14173	-0.11811
-6.207	0.01278	-0.01278		-6.207	0.14313	-0.11926
-6.206	0.01292	-0.01292		-6.206	0.14455	-0.12043
-6.205	0.01306	-0.01306		-6.205	0.14596	-0.12159
-6.204	0.01319	-0.01319		-6.204	0.14733	-0.12273
-6.203	0.01332	-0.01332		-6.203	0.14865	-0.12381
-6.202	0.01345	-0.01345		-6.202	0.14988	-0.12482
-6.201	0.01357	-0.01357		-6.201	0.151	-0.12574
-6.2	0.01367	-0.01368		-6.2	0.152	-0.12657
-6.199	0.01377	-0.01377		-6.199	0.15287	-0.12728
-6.198	0.01386	-0.01386		-6.198	0.15359	-0.12788
-6.197	0.01393	-0.01393		-6.197	0.15417	-0.12835
-6.196	0.014	-0.014		-6.196	0.15461	-0.12871
-6.195	0.01405	-0.01405		-6.195	0.15492	-0.12896
-6.194	0.01409	-0.01409		-6.194	0.15511	-0.12912
-6.193	0.01412	-0.01412		-6.193	0.1552	-0.12919
-6.192	0.01415	-0.01415		-6.192	0.1552	-0.12919
-6.191	0.01417	-0.01417		-6.191	0.15514	-0.12914
-6.19	0.01418	-0.01418		-6.19	0.15505	-0.12906
-6.189	0.01419	-0.01419		-6.189	0.15493	-0.12897
-6.188	0.0142	-0.01421		-6.188	0.15481	-0.12887
-6.187	0.01422	-0.01422		-6.187	0.15471	-0.12879
-6.186	0.01423	-0.01423		-6.186	0.15464	-0.12874
-6.185	0.01424	-0.01424		-6.185	0.15461	-0.12872
-6.184	0.01426	-0.01426		-6.184	0.15463	-0.12874
-6.183	0.01428	-0.01428		-6.183	0.15469	-0.12879
-6.182	0.0143	-0.0143		-6.182	0.15481	-0.12889
-6.181	0.01432	-0.01433		-6.181	0.15496	-0.12901
-6.18	0.01435	-0.01435		-6.18	0.15515	-0.12917
-6.179	0.01437	-0.01437		-6.179	0.15537	-0.12934
-6.178	0.0144	-0.0144		-6.178	0.1556	-0.12953
-6.177	0.01442	-0.01442		-6.177	0.15584	-0.12972
-6.176	0.01444	-0.01444		-6.176	0.15608	-0.1299
-6.175	0.01446	-0.01446		-6.175	0.1563	-0.13006
-6.174	0.01447	-0.01447		-6.174	0.15651	-0.13021
-6.173	0.01448	-0.01448		-6.173	0.15669	-0.13034
-6.172	0.01449	-0.01449		-6.172	0.15684	-0.13044
-6.171	0.0145	-0.0145		-6.171	0.15697	-0.13051
-6.17	0.0145	-0.01451		-6.17	0.15708	-0.13057
-6.169	0.01451	-0.01451		-6.169	0.15717	-0.13061
-6.168	0.01452	-0.01452		-6.168	0.15725	-0.13065
-6.167	0.01452	-0.01452		-6.167	0.15734	-0.13069
-6.166	0.01453	-0.01453		-6.166	0.15744	-0.13074
-6.165	0.01455	-0.01455		-6.165	0.15757	-0.13081
-6.164	0.01457	-0.01457		-6.164	0.15773	-0.13091
-6.163	0.01459	-0.01459		-6.163	0.15794	-0.13106
-6.162	0.01463	-0.01463		-6.162	0.1582	-0.13125
-6.161	0.01467	-0.01467		-6.161	0.15853	-0.1315
-6.16	0.01472	-0.01472		-6.16	0.15892	-0.13181
-6.159	0.01478	-0.01478		-6.159	0.15939	-0.13218
-6.158	0.01485	-0.01485		-6.158	0.15992	-0.13261
-6.157	0.01493	-0.01493		-6.157	0.16053	-0.13311
-6.156	0.01501	-0.01501		-6.156	0.1612	-0.13366
-6.155	0.01511	-0.01511		-6.155	0.16193	-0.13427
-6.154	0.01521	-0.01521		-6.154	0.16272	-0.13493
-6.153	0.01531	-0.01531		-6.153	0.16356	-0.13563
-6.152	0.01542	-0.01542		-6.152	0.16443	-0.13636
-6.151	0.01554	-0.01554		-6.151	0.16533	-0.13712
-6.15	0.01565	-0.01565		-6.15	0.16626	-0.1379
-6.149	0.01577	-0.01577		-6.149	0.16719	-0.13868
-6.148	0.01589	-0.01589		-6.148	0.16813	-0.13947
-6.147	0.016	-0.01601		-6.147	0.16907	-0.14025
-6.146	0.01612	-0.01612		-6.146	0.16999	-0.14102
-6.145	0.01623	-0.01623		-6.145	0.1709	-0.14177
-6.144	0.01634	-0.01634		-6.144	0.17177	-0.1425
-6.143	0.01644	-0.01644		-6.143	0.17262	-0.1432
-6.142	0.01654	-0.01654		-6.142	0.17343	-0.14386
-6.141	0.01663	-0.01663		-6.141	0.1742	-0.14448
-6.14	0.01672	-0.01672		-6.14	0.17491	-0.14506
-6.139	0.0168	-0.0168		-6.139	0.17557	-0.14559
-6.138	0.01687	-0.01688		-6.138	0.17617	-0.14607
-6.137	0.01694	-0.01694		-6.137	0.1767	-0.14648
-6.136	0.017	-0.017		-6.136	0.17715	-0.14684
-6.135	0.01705	-0.01705		-6.135	0.17754	-0.14713
-6.134	0.01709	-0.01709		-6.134	0.17784	-0.14736
-6.133	0.01713	-0.01713		-6.133	0.17806	-0.14752
-6.132	0.01715	-0.01715		-6.132	0.1782	-0.14761
-6.131	0.01717	-0.01717		-6.131	0.17826	-0.14764
-6.13	0.01718	-0.01718		-6.13	0.17824	-0.14761
-6.129	0.01718	-0.01718		-6.129	0.17816	-0.14752
-6.128	0.01718	-0.01718		-6.128	0.178	-0.14738
-6.127	0.01717	-0.01717		-6.127	0.17779	-0.14719
-6.126	0.01715	-0.01715		-6.126	0.17754	-0.14697
-6.125	0.01713	-0.01713		-6.125	0.17725	-0.14672
-6.124	0.01711	-0.01711		-6.124	0.17694	-0.14646
-6.123	0.01709	-0.01709		-6.123	0.17663	-0.14619
-6.122	0.01707	-0.01707		-6.122	0.17632	-0.14592
-6.121	0.01705	-0.01705		-6.121	0.17603	-0.14568
-6.12	0.01703	-0.01703		-6.12	0.17577	-0.14546
-6.119	0.01702	-0.01702		-6.119	0.17555	-0.14528
-6.118	0.01701	-0.01701		-6.118	0.1754	-0.14514
-6.117	0.017	-0.017		-6.117	0.1753	-0.14506
-6.116	0.01701	-0.01701		-6.116	0.17529	-0.14503
-6.115	0.01702	-0.01702		-6.115	0.17535	-0.14507
-6.114	0.01703	-0.01703		-6.114	0.17551	-0.14519
-6.113	0.01706	-0.01706		-6.113	0.17575	-0.14537
-6.112	0.0171	-0.0171		-6.112	0.17609	-0.14563
-6.111	0.01714	-0.01714		-6.111	0.17652	-0.14597
-6.11	0.0172	-0.0172		-6.11	0.17705	-0.14638
-6.109	0.01726	-0.01726		-6.109	0.17767	-0.14686
-6.108	0.01733	-0.01733		-6.108	0.17838	-0.14741
-6.107	0.01742	-0.01742		-6.107	0.17917	-0.14803
-6.106	0.01751	-0.01751		-6.106	0.18003	-0.14871
-6.105	0.01761	-0.01761		-6.105	0.18095	-0.14944
-6.104	0.01771	-0.01771		-6.104	0.18193	-0.15021
-6.103	0.01782	-0.01782		-6.103	0.18295	-0.15102
-6.102	0.01794	-0.01794		-6.102	0.184	-0.15185
-6.101	0.01806	-0.01806		-6.101	0.18507	-0.1527
-6.1	0.01819	-0.01819		-6.1	0.18613	-0.15355
-6.099	0.01831	-0.01831		-6.099	0.18718	-0.1544
-6.098	0.01844	-0.01844		-6.098	0.18821	-0.15522
-6.097	0.01856	-0.01856		-6.097	0.18918	-0.15601
-6.096	0.01868	-0.01868		-6.096	0.1901	-0.15675
-6.095	0.0188	-0.0188		-6.095	0.19095	-0.15744
-6.094	0.01891	-0.01891		-6.094	0.19171	-0.15806
-6.093	0.01901	-0.01901		-6.093	0.19238	-0.15861
-6.092	0.01911	-0.01911		-6.092	0.19295	-0.15909
-6.091	0.0192	-0.0192		-6.091	0.19342	-0.15948
-6.09	0.01927	-0.01927		-6.09	0.19379	-0.15978
-6.089	0.01934	-0.01934		-6.089	0.19405	-0.16
-6.088	0.0194	-0.0194		-6.088	0.19421	-0.16015
-6.087	0.01945	-0.01945		-6.087	0.19429	-0.16022
-6.086	0.01949	-0.01949		-6.086	0.19429	-0.16022
-6.085	0.01952	-0.01952		-6.085	0.19422	-0.16018
-6.084	0.01954	-0.01954		-6.084	0.19411	-0.1601
-6.083	0.01957	-0.01957		-6.083	0.19397	-0.15999
-6.082	0.01958	-0.01958		-6.082	0.19383	-0.15988
-6.081	0.0196	-0.0196		-6.081	0.19371	-0.15978
-6.08	0.01962	-0.01962		-6.08	0.19362	-0.15971
-6.079	0.01964	-0.01964		-6.079	0.19359	-0.15968
-6.078	0.01966	-0.01966		-6.078	0.19364	-0.15972
-6.077	0.0197	-0.0197		-6.077	0.19378	-0.15982
-6.076	0.01973	-0.01973		-6.076	0.19402	-0.16001
-6.075	0.01978	-0.01978		-6.075	0.19438	-0.16028
-6.074	0.01983	-0.01983		-6.074	0.19484	-0.16064
-6.073	0.01989	-0.01989		-6.073	0.19542	-0.16109
-6.072	0.01996	-0.01996		-6.072	0.19609	-0.16162
-6.071	0.02004	-0.02004		-6.071	0.19686	-0.16222
-6.07	0.02012	-0.02012		-6.07	0.1977	-0.16288
-6.069	0.02021	-0.02021		-6.069	0.1986	-0.16358
-6.068	0.02029	-0.02029		-6.068	0.19953	-0.1643
-6.067	0.02038	-0.02038		-6.067	0.20046	-0.16503
-6.066	0.02047	-0.02047		-6.066	0.20138	-0.16574
-6.065	0.02055	-0.02055		-6.065	0.20226	-0.16642
-6.064	0.02062	-0.02062		-6.064	0.20307	-0.16705
-6.063	0.02069	-0.02069		-6.063	0.2038	-0.16761
-6.062	0.02075	-0.02075		-6.062	0.20442	-0.16809
-6.061	0.0208	-0.0208		-6.061	0.20494	-0.16848
-6.06	0.02085	-0.02085		-6.06	0.20534	-0.16878
-6.059	0.02088	-0.02088		-6.059	0.20561	-0.16897
-6.058	0.0209	-0.0209		-6.058	0.20577	-0.16908
-6.057	0.02092	-0.02092		-6.057	0.20582	-0.1691
-6.056	0.02092	-0.02092		-6.056	0.20577	-0.16903
-6.055	0.02092	-0.02092		-6.055	0.20563	-0.16891
-6.054	0.02092	-0.02092		-6.054	0.20543	-0.16873
-6.053	0.02092	-0.02092		-6.053	0.20518	-0.16851
-6.052	0.02091	-0.02091		-6.052	0.2049	-0.16827
-6.051	0.02091	-0.02091		-6.051	0.20462	-0.16803
-6.05	0.0209	-0.0209		-6.05	0.20435	-0.16781
-6.049	0.02091	-0.02091		-6.049	0.20411	-0.1676
-6.048	0.02092	-0.02091		-6.048	0.20391	-0.16743
-6.047	0.02093	-0.02093		-6.047	0.20378	-0.16731
-6.046	0.02096	-0.02095		-6.046	0.20371	-0.16725
-6.045	0.02099	-0.02099		-6.045	0.20371	-0.16724
-6.044	0.02103	-0.02103		-6.044	0.20379	-0.16729
-6.043	0.02108	-0.02108		-6.043	0.20396	-0.16741
-6.042	0.02113	-0.02113		-6.042	0.2042	-0.1676
-6.041	0.0212	-0.0212		-6.041	0.20452	-0.16784
-6.04	0.02128	-0.02128		-6.04	0.20492	-0.16815
-6.039	0.02136	-0.02136		-6.039	0.20539	-0.16852
-6.038	0.02145	-0.02145		-6.038	0.20593	-0.16894
-6.037	0.02155	-0.02155		-6.037	0.20655	-0.16942
-6.036	0.02166	-0.02165		-6.036	0.20723	-0.16995
-6.035	0.02177	-0.02177		-6.035	0.20797	-0.17054
-6.034	0.02189	-0.02189		-6.034	0.20878	-0.17117
-6.033	0.02201	-0.02201		-6.033	0.20965	-0.17186
-6.032	0.02214	-0.02214		-6.032	0.21059	-0.1726
-6.031	0.02228	-0.02228		-6.031	0.21158	-0.17339
-6.03	0.02242	-0.02242		-6.03	0.21264	-0.17423
-6.029	0.02257	-0.02257		-6.029	0.21375	-0.17512
-6.028	0.02272	-0.02272		-6.028	0.2149	-0.17605
-6.027	0.02288	-0.02288		-6.027	0.2161	-0.17702
-6.026	0.02303	-0.02303		-6.026	0.21734	-0.17801
-6.025	0.02319	-0.02319		-6.025	0.21859	-0.17903
-6.024	0.02334	-0.02334		-6.024	0.21985	-0.18006
-6.023	0.02349	-0.0235		-6.023	0.2211	-0.18107
-6.022	0.02364	-0.02364		-6.022	0.22233	-0.18207
-6.021	0.02378	-0.02379		-6.021	0.2235	-0.18304
-6.02	0.02392	-0.02392		-6.02	0.22461	-0.18394
-6.019	0.02404	-0.02404		-6.019	0.22563	-0.18477
-6.018	0.02415	-0.02415		-6.018	0.22654	-0.18552
-6.017	0.02425	-0.02425		-6.017	0.22732	-0.18615
-6.016	0.02433	-0.02433		-6.016	0.22796	-0.18666
-6.015	0.02439	-0.02439		-6.015	0.22843	-0.18704
-6.014	0.02443	-0.02443		-6.014	0.22874	-0.18728
-6.013	0.02446	-0.02446		-6.013	0.22887	-0.18737
-6.012	0.02447	-0.02447		-6.012	0.22884	-0.18732
-6.011	0.02446	-0.02446		-6.011	0.22864	-0.18713
-6.01	0.02444	-0.02444		-6.01	0.22828	-0.18681
-6.009	0.0244	-0.0244		-6.009	0.2278	-0.18637
-6.008	0.02436	-0.02436		-6.008	0.22721	-0.18585
-6.007	0.0243	-0.0243		-6.007	0.22654	-0.18525
-6.006	0.02424	-0.02424		-6.006	0.22583	-0.18462
-6.005	0.02418	-0.02418		-6.005	0.2251	-0.18397
-6.004	0.02412	-0.02412		-6.004	0.22439	-0.18334
-6.003	0.02407	-0.02407		-6.003	0.22374	-0.18276
-6.002	0.02403	-0.02403		-6.002	0.22318	-0.18225
-6.001	0.024	-0.024		-6.001	0.22273	-0.18183
-6	0.02399	-0.02399		-6	0.22242	-0.18153
-5.999	0.02399	-0.02399		-5.999	0.22227	-0.18137
-5.998	0.02401	-0.02401		-5.998	0.22228	-0.18134
-5.997	0.02405	-0.02405		-5.997	0.22245	-0.18146
-5.996	0.0241	-0.0241		-5.996	0.2228	-0.18172
-5.995	0.02417	-0.02417		-5.995	0.2233	-0.18211
-5.994	0.02426	-0.02426		-5.994	0.22394	-0.18263
-5.993	0.02436	-0.02436		-5.993	0.22472	-0.18326
-5.992	0.02448	-0.02448		-5.992	0.22559	-0.18397
-5.991	0.0246	-0.0246		-5.991	0.22655	-0.18476
-5.99	0.02473	-0.02473		-5.99	0.22756	-0.18559
-5.989	0.02486	-0.02486		-5.989	0.22861	-0.18645
-5.988	0.02499	-0.02499		-5.988	0.22966	-0.18732
-5.987	0.02512	-0.02512		-5.987	0.23071	-0.18818
-5.986	0.02526	-0.02526		-5.986	0.23173	-0.18901
-5.985	0.02538	-0.02538		-5.985	0.2327	-0.1898
-5.984	0.0255	-0.0255		-5.984	0.23362	-0.19054
-5.983	0.02562	-0.02562		-5.983	0.23449	-0.19123
-5.982	0.02573	-0.02573		-5.982	0.23529	-0.19186
-5.981	0.02584	-0.02584		-5.981	0.23603	-0.19243
-5.98	0.02594	-0.02594		-5.98	0.23672	-0.19294
-5.979	0.02605	-0.02605		-5.979	0.23735	-0.19341
-5.978	0.02614	-0.02614		-5.978	0.23795	-0.19384
-5.977	0.02624	-0.02624		-5.977	0.23852	-0.19424
-5.976	0.02634	-0.02634		-5.976	0.23908	-0.19461
-5.975	0.02645	-0.02645		-5.975	0.23964	-0.19498
-5.974	0.02656	-0.02655		-5.974	0.24022	-0.19535
-5.973	0.02667	-0.02667		-5.973	0.24084	-0.19574
-5.972	0.0268	-0.02679		-5.972	0.24151	-0.19616
-5.971	0.02693	-0.02693		-5.971	0.24225	-0.19662
-5.97	0.02708	-0.02708		-5.97	0.24308	-0.19713
-5.969	0.02724	-0.02724		-5.969	0.244	-0.19771
-5.968	0.02742	-0.02742		-5.968	0.24504	-0.19836
-5.967	0.02761	-0.02761		-5.967	0.2462	-0.19909
-5.966	0.02783	-0.02782		-5.966	0.2475	-0.19991
-5.965	0.02806	-0.02806		-5.965	0.24895	-0.20082
-5.964	0.02831	-0.02831		-5.964	0.25055	-0.20182
-5.963	0.02858	-0.02858		-5.963	0.2523	-0.20292
-5.962	0.02888	-0.02888		-5.962	0.25422	-0.20413
-5.961	0.0292	-0.0292		-5.961	0.2563	-0.20543
-5.96	0.02954	-0.02954		-5.96	0.25854	-0.20684
-5.959	0.0299	-0.0299		-5.959	0.26096	-0.20834
-5.958	0.03028	-0.03028		-5.958	0.26354	-0.20995
-5.957	0.03069	-0.03069		-5.957	0.26628	-0.21165
-5.956	0.03112	-0.03112		-5.956	0.26918	-0.21346
-5.955	0.03157	-0.03157		-5.955	0.27225	-0.21536
-5.954	0.03203	-0.03203		-5.954	0.27548	-0.21735
-5.953	0.03252	-0.03252		-5.953	0.27885	-0.21944
-5.952	0.03303	-0.03303		-5.952	0.28237	-0.22162
-5.951	0.03355	-0.03355		-5.951	0.28604	-0.22388
-5.95	0.03409	-0.03409		-5.95	0.28983	-0.22623
-5.949	0.03465	-0.03465		-5.949	0.29374	-0.22865
-5.948	0.03521	-0.03521		-5.948	0.29775	-0.23114
-5.947	0.03579	-0.03579		-5.947	0.30185	-0.23368
-5.946	0.03637	-0.03637		-5.946	0.30601	-0.23626
-5.945	0.03695	-0.03695		-5.945	0.31022	-0.23887
-5.944	0.03754	-0.03754		-5.944	0.31444	-0.24149
-5.943	0.03812	-0.03813		-5.943	0.31865	-0.2441
-5.942	0.0387	-0.0387		-5.942	0.32283	-0.24668
-5.941	0.03927	-0.03928		-5.941	0.32693	-0.24922
-5.94	0.03983	-0.03983		-5.94	0.33094	-0.25168
-5.939	0.04038	-0.04038		-5.939	0.33483	-0.25405
-5.938	0.04091	-0.04091		-5.938	0.33857	-0.25632
-5.937	0.04141	-0.04141		-5.937	0.34215	-0.25847
-5.936	0.0419	-0.0419		-5.936	0.34554	-0.26049
-5.935	0.04237	-0.04237		-5.935	0.34874	-0.26237
-5.934	0.04281	-0.04281		-5.934	0.35173	-0.26411
-5.933	0.04324	-0.04324		-5.933	0.35452	-0.26571
-5.932	0.04364	-0.04364		-5.932	0.35712	-0.26717
-5.931	0.04403	-0.04403		-5.931	0.35954	-0.2685
-5.93	0.0444	-0.0444		-5.93	0.36178	-0.26971
-5.929	0.04475	-0.04475		-5.929	0.36388	-0.27082
-5.928	0.04509	-0.04509		-5.928	0.36585	-0.27185
-5.927	0.04543	-0.04543		-5.927	0.36771	-0.2728
-5.926	0.04576	-0.04576		-5.926	0.36951	-0.27372
-5.925	0.04609	-0.04608		-5.925	0.37125	-0.2746
-5.924	0.04641	-0.04641		-5.924	0.37298	-0.27548
-5.923	0.04674	-0.04674		-5.923	0.37471	-0.27637
-5.922	0.04707	-0.04707		-5.922	0.37647	-0.27728
-5.921	0.04741	-0.04741		-5.921	0.37827	-0.27825
-5.92	0.04776	-0.04775		-5.92	0.38014	-0.27927
-5.919	0.04811	-0.04811		-5.919	0.38209	-0.28036
-5.918	0.04847	-0.04847		-5.918	0.38414	-0.28154
-5.917	0.04884	-0.04884		-5.917	0.38629	-0.28281
-5.916	0.04922	-0.04922		-5.916	0.38856	-0.28418
-5.915	0.04961	-0.04961		-5.915	0.39094	-0.28565
-5.914	0.05001	-0.05001		-5.914	0.39345	-0.28723
-5.913	0.05042	-0.05042		-5.913	0.39608	-0.28891
-5.912	0.05084	-0.05083		-5.912	0.39884	-0.29071
-5.911	0.05126	-0.05126		-5.911	0.40173	-0.2926
-5.91	0.0517	-0.0517		-5.91	0.40473	-0.2946
-5.909	0.05215	-0.05215		-5.909	0.40784	-0.29669
-5.908	0.05261	-0.05261		-5.908	0.41105	-0.29885
-5.907	0.05307	-0.05307		-5.907	0.41436	-0.30109
-5.906	0.05355	-0.05355		-5.906	0.41773	-0.30339
-5.905	0.05403	-0.05403		-5.905	0.42117	-0.30573
-5.904	0.05452	-0.05452		-5.904	0.42464	-0.30808
-5.903	0.05501	-0.05501		-5.903	0.42812	-0.31044
-5.902	0.0555	-0.0555		-5.902	0.4316	-0.31279
-5.901	0.05599	-0.05599		-5.901	0.43504	-0.31509
-5.9	0.05648	-0.05648		-5.9	0.43842	-0.31734
-5.899	0.05697	-0.05697		-5.899	0.44172	-0.31952
-5.898	0.05744	-0.05744		-5.898	0.44491	-0.3216
-5.897	0.05791	-0.05791		-5.897	0.44797	-0.32358
-5.896	0.05836	-0.05836		-5.896	0.45089	-0.32544
-5.895	0.0588	-0.0588		-5.895	0.45365	-0.32717
-5.894	0.05921	-0.05921		-5.894	0.45624	-0.32877
-5.893	0.05961	-0.05961		-5.893	0.45865	-0.33023
-5.892	0.05999	-0.05999		-5.892	0.46088	-0.33155
-5.891	0.06035	-0.06035		-5.891	0.46293	-0.33274
-5.89	0.06068	-0.06068		-5.89	0.4648	-0.3338
-5.889	0.061	-0.061		-5.889	0.4665	-0.33473
-5.888	0.06129	-0.06129		-5.888	0.46804	-0.33555
-5.887	0.06157	-0.06157		-5.887	0.46943	-0.33627
-5.886	0.06183	-0.06182		-5.886	0.47068	-0.3369
-5.885	0.06207	-0.06207		-5.885	0.47182	-0.33745
-5.884	0.0623	-0.06229		-5.884	0.47286	-0.33793
-5.883	0.06251	-0.06251		-5.883	0.47381	-0.33836
-5.882	0.06272	-0.06272		-5.882	0.4747	-0.33876
-5.881	0.06292	-0.06292		-5.881	0.47555	-0.33913
-5.88	0.06312	-0.06312		-5.88	0.47638	-0.3395
-5.879	0.06332	-0.06332		-5.879	0.47722	-0.33988
-5.878	0.06353	-0.06353		-5.878	0.47808	-0.34028
-5.877	0.06374	-0.06374		-5.877	0.47901	-0.34073
-5.876	0.06396	-0.06396		-5.876	0.48001	-0.34125
-5.875	0.0642	-0.0642		-5.875	0.48112	-0.34184
-5.874	0.06446	-0.06446		-5.874	0.48237	-0.34253
-5.873	0.06474	-0.06474		-5.873	0.48377	-0.34334
-5.872	0.06504	-0.06504		-5.872	0.48536	-0.34427
-5.871	0.06537	-0.06536		-5.871	0.48714	-0.34534
-5.87	0.06572	-0.06572		-5.87	0.48914	-0.34657
-5.869	0.06611	-0.0661		-5.869	0.49135	-0.34795
-5.868	0.06652	-0.06652		-5.868	0.4938	-0.34948
-5.867	0.06696	-0.06696		-5.867	0.49647	-0.35117
-5.866	0.06743	-0.06743		-5.866	0.49935	-0.35301
-5.865	0.06793	-0.06792		-5.865	0.50244	-0.35499
-5.864	0.06844	-0.06844		-5.864	0.5057	-0.3571
-5.863	0.06898	-0.06898		-5.863	0.50912	-0.35931
-5.862	0.06953	-0.06952		-5.862	0.51265	-0.3616
-5.861	0.07008	-0.07008		-5.861	0.51627	-0.36395
-5.86	0.07065	-0.07064		-5.86	0.51994	-0.36634
-5.859	0.0712	-0.0712		-5.859	0.5236	-0.36872
-5.858	0.07176	-0.07175		-5.858	0.52723	-0.37108
-5.857	0.0723	-0.07229		-5.857	0.53078	-0.37339
-5.856	0.07282	-0.07282		-5.856	0.53421	-0.37563
-5.855	0.07332	-0.07332		-5.855	0.53749	-0.37776
-5.854	0.0738	-0.0738		-5.854	0.54059	-0.37977
-5.853	0.07425	-0.07425		-5.853	0.54349	-0.38165
-5.852	0.07467	-0.07467		-5.852	0.54618	-0.38339
-5.851	0.07507	-0.07506		-5.851	0.54865	-0.38497
-5.85	0.07543	-0.07543		-5.85	0.55089	-0.3864
-5.849	0.07577	-0.07577		-5.849	0.55292	-0.38768
-5.848	0.07609	-0.07609		-5.848	0.55475	-0.38881
-5.847	0.07638	-0.07638		-5.847	0.5564	-0.38982
-5.846	0.07666	-0.07666		-5.846	0.55789	-0.39071
-5.845	0.07693	-0.07692		-5.845	0.55925	-0.3915
-5.844	0.07718	-0.07718		-5.844	0.56051	-0.39222
-5.843	0.07744	-0.07744		-5.843	0.56171	-0.39287
-5.842	0.0777	-0.07769		-5.842	0.56286	-0.39349
-5.841	0.07796	-0.07795		-5.841	0.56402	-0.39409
-5.84	0.07823	-0.07823		-5.84	0.5652	-0.39469
-5.839	0.07851	-0.07851		-5.839	0.56644	-0.39533
-5.838	0.07881	-0.07881		-5.838	0.56776	-0.396
-5.837	0.07913	-0.07913		-5.837	0.56918	-0.39675
-5.836	0.07947	-0.07947		-5.836	0.57072	-0.39757
-5.835	0.07983	-0.07983		-5.835	0.5724	-0.39848
-5.834	0.08021	-0.08021		-5.834	0.57422	-0.39949
-5.833	0.08061	-0.08061		-5.833	0.57619	-0.40062
-5.832	0.08104	-0.08103		-5.832	0.57832	-0.40186
-5.831	0.08148	-0.08148		-5.831	0.58059	-0.40322
-5.83	0.08194	-0.08194		-5.83	0.58302	-0.40469
-5.829	0.08241	-0.08241		-5.829	0.58558	-0.40627
-5.828	0.0829	-0.0829		-5.828	0.58826	-0.40795
-5.827	0.0834	-0.0834		-5.827	0.59104	-0.40971
-5.826	0.0839	-0.0839		-5.826	0.5939	-0.41155
-5.825	0.08441	-0.08441		-5.825	0.59683	-0.41344
-5.824	0.08492	-0.08492		-5.824	0.59979	-0.41536
-5.823	0.08543	-0.08543		-5.823	0.60276	-0.4173
-5.822	0.08593	-0.08593		-5.822	0.60573	-0.41923
-5.821	0.08642	-0.08642		-5.821	0.60867	-0.42114
-5.82	0.0869	-0.0869		-5.82	0.61156	-0.42301
-5.819	0.08737	-0.08737		-5.819	0.61439	-0.42484
-5.818	0.08784	-0.08784		-5.818	0.61716	-0.4266
-5.817	0.08829	-0.08829		-5.817	0.61986	-0.4283
-5.816	0.08874	-0.08874		-5.816	0.62249	-0.42994
-5.815	0.08918	-0.08918		-5.815	0.62506	-0.43152
-5.814	0.08962	-0.08962		-5.814	0.62757	-0.43304
-5.813	0.09005	-0.09005		-5.813	0.63006	-0.43453
-5.812	0.0905	-0.0905		-5.812	0.63253	-0.436
-5.811	0.09094	-0.09095		-5.811	0.635	-0.43746
-5.81	0.09141	-0.09141		-5.81	0.63751	-0.43894
-5.809	0.09188	-0.09188		-5.809	0.64006	-0.44044
-5.808	0.09237	-0.09237		-5.808	0.64268	-0.44199
-5.807	0.09288	-0.09288		-5.807	0.64538	-0.4436
-5.806	0.09341	-0.09341		-5.806	0.64818	-0.44528
-5.805	0.09397	-0.09397		-5.805	0.65108	-0.44705
-5.804	0.09454	-0.09454		-5.804	0.65409	-0.44891
-5.803	0.09513	-0.09513		-5.803	0.6572	-0.45085
-5.802	0.09574	-0.09574		-5.802	0.6604	-0.45287
-5.801	0.09635	-0.09635		-5.801	0.66367	-0.45496
-5.8	0.09698	-0.09698		-5.8	0.667	-0.45711
-5.799	0.09761	-0.09761		-5.799	0.67037	-0.45931
-5.798	0.09824	-0.09825		-5.798	0.67375	-0.46152
-5.797	0.09887	-0.09887		-5.797	0.67711	-0.46375
-5.796	0.09948	-0.09948		-5.796	0.68043	-0.46595
-5.795	0.10008	-0.10008		-5.795	0.68368	-0.46811
-5.794	0.10066	-0.10066		-5.794	0.68684	-0.47022
-5.793	0.10122	-0.10122		-5.793	0.6899	-0.47225
-5.792	0.10176	-0.10176		-5.792	0.69285	-0.47419
-5.791	0.10227	-0.10227		-5.791	0.69567	-0.47604
-5.79	0.10276	-0.10276		-5.79	0.69838	-0.47779
-5.789	0.10323	-0.10324		-5.789	0.70099	-0.47945
-5.788	0.10369	-0.10369		-5.788	0.70351	-0.48103
-5.787	0.10413	-0.10413		-5.787	0.70598	-0.48255
-5.786	0.10457	-0.10457		-5.786	0.70843	-0.48401
-5.785	0.10501	-0.10501		-5.785	0.7109	-0.48546
-5.784	0.10546	-0.10546		-5.784	0.71342	-0.48693
-5.783	0.10592	-0.10592		-5.783	0.71605	-0.48844
-5.782	0.10641	-0.10641		-5.782	0.71882	-0.49002
-5.781	0.10692	-0.10693		-5.781	0.72178	-0.49172
-5.78	0.10748	-0.10748		-5.78	0.72496	-0.49355
-5.779	0.10807	-0.10807		-5.779	0.72838	-0.49555
-5.778	0.10871	-0.10871		-5.778	0.73207	-0.49773
-5.777	0.1094	-0.1094		-5.777	0.73605	-0.50011
-5.776	0.11013	-0.11013		-5.776	0.7403	-0.50269
-5.775	0.11091	-0.11091		-5.775	0.74482	-0.50547
-5.774	0.11173	-0.11173		-5.774	0.7496	-0.50844
-5.773	0.1126	-0.1126		-5.773	0.75461	-0.51159
-5.772	0.1135	-0.1135		-5.772	0.75981	-0.51488
-5.771	0.11443	-0.11443		-5.771	0.76516	-0.51829
-5.77	0.11539	-0.11539		-5.77	0.77064	-0.5218
-5.769	0.11636	-0.11637		-5.769	0.77619	-0.52537
-5.768	0.11736	-0.11736		-5.768	0.78178	-0.52897
-5.767	0.11836	-0.11836		-5.767	0.78737	-0.53258
-5.766	0.11936	-0.11936		-5.766	0.79293	-0.53615
-5.765	0.12036	-0.12037		-5.765	0.79843	-0.53969
-5.764	0.12136	-0.12136		-5.764	0.80385	-0.54316
-5.763	0.12235	-0.12235		-5.763	0.80917	-0.54655
-5.762	0.12333	-0.12333		-5.762	0.81438	-0.54987
-5.761	0.1243	-0.1243		-5.761	0.81948	-0.5531
-5.76	0.12525	-0.12526		-5.76	0.82446	-0.55625
-5.759	0.12619	-0.12619		-5.759	0.82933	-0.55933
-5.758	0.12711	-0.12712		-5.758	0.83409	-0.56236
-5.757	0.12802	-0.12803		-5.757	0.83875	-0.56533
-5.756	0.12891	-0.12892		-5.756	0.84332	-0.56828
-5.755	0.12979	-0.1298		-5.755	0.8478	-0.57121
-5.754	0.13066	-0.13066		-5.754	0.85223	-0.57416
-5.753	0.13151	-0.13152		-5.753	0.8566	-0.57712
-5.752	0.13235	-0.13236		-5.752	0.86094	-0.58014
-5.751	0.13319	-0.1332		-5.751	0.86528	-0.58323
-5.75	0.13403	-0.13403		-5.75	0.86963	-0.58641
-5.749	0.13487	-0.13487		-5.749	0.87404	-0.58971
-5.748	0.13571	-0.13572		-5.748	0.87852	-0.59315
-5.747	0.13657	-0.13658		-5.747	0.88312	-0.59675
-5.746	0.13745	-0.13746		-5.746	0.88788	-0.60055
-5.745	0.13836	-0.13837		-5.745	0.89282	-0.60456
-5.744	0.1393	-0.13931		-5.744	0.898	-0.60881
-5.743	0.14028	-0.14029		-5.743	0.90344	-0.61331
-5.742	0.14131	-0.14131		-5.742	0.90918	-0.61808
-5.741	0.14238	-0.14239		-5.741	0.91525	-0.62313
-5.74	0.14351	-0.14351		-5.74	0.92165	-0.62846
-5.739	0.14469	-0.14469		-5.739	0.92841	-0.63408
-5.738	0.14592	-0.14593		-5.738	0.93551	-0.63996
-5.737	0.14721	-0.14721		-5.737	0.94295	-0.64609
-5.736	0.14854	-0.14854		-5.736	0.95069	-0.65245
-5.735	0.14991	-0.14991		-5.735	0.9587	-0.659
-5.734	0.15132	-0.15132		-5.734	0.96693	-0.66568
-5.733	0.15274	-0.15275		-5.733	0.97531	-0.67247
-5.732	0.15419	-0.15419		-5.732	0.98378	-0.6793
-5.731	0.15563	-0.15563		-5.731	0.99227	-0.68611
-5.73	0.15706	-0.15707		-5.73	1.00071	-0.69285
-5.729	0.15848	-0.15848		-5.729	1.00901	-0.69947
-5.728	0.15986	-0.15987		-5.728	1.01713	-0.70591
-5.727	0.16121	-0.16122		-5.727	1.02499	-0.71213
-5.726	0.16252	-0.16252		-5.726	1.03256	-0.7181
-5.725	0.16378	-0.16378		-5.725	1.0398	-0.72378
-5.724	0.16499	-0.16499		-5.724	1.0467	-0.72917
-5.723	0.16615	-0.16615		-5.723	1.05324	-0.73427
-5.722	0.16727	-0.16727		-5.722	1.05945	-0.73908
-5.721	0.16834	-0.16835		-5.721	1.06535	-0.74361
-5.72	0.16939	-0.16939		-5.72	1.07096	-0.74789
-5.719	0.1704	-0.17041		-5.719	1.07635	-0.75196
-5.718	0.1714	-0.17141		-5.718	1.08154	-0.75584
-5.717	0.17239	-0.17239		-5.717	1.08659	-0.75957
-5.716	0.17337	-0.17337		-5.716	1.09154	-0.76319
-5.715	0.17435	-0.17435		-5.715	1.09642	-0.76672
-5.714	0.17533	-0.17534		-5.714	1.10126	-0.77019
-5.713	0.17632	-0.17632		-5.713	1.10607	-0.7736
-5.712	0.17731	-0.17732		-5.712	1.11086	-0.77698
-5.711	0.1783	-0.17831		-5.711	1.11561	-0.78032
-5.71	0.17929	-0.17929		-5.71	1.1203	-0.78362
-5.709	0.18027	-0.18027		-5.709	1.1249	-0.78686
-5.708	0.18123	-0.18123		-5.708	1.12939	-0.79003
-5.707	0.18217	-0.18217		-5.707	1.13372	-0.79311
-5.706	0.18307	-0.18307		-5.706	1.13785	-0.79608
-5.705	0.18394	-0.18394		-5.705	1.14174	-0.79892
-5.704	0.18476	-0.18476		-5.704	1.14538	-0.80162
-5.703	0.18553	-0.18553		-5.703	1.14872	-0.80417
-5.702	0.18625	-0.18626		-5.702	1.15176	-0.80656
-5.701	0.18692	-0.18692		-5.701	1.15449	-0.80879
-5.7	0.18754	-0.18754		-5.7	1.15692	-0.81086
-5.699	0.1881	-0.18811		-5.699	1.15906	-0.81279
-5.698	0.18862	-0.18862		-5.698	1.16093	-0.81459
-5.697	0.1891	-0.1891		-5.697	1.16256	-0.81629
-5.696	0.18954	-0.18954		-5.696	1.16398	-0.81789
-5.695	0.18995	-0.18995		-5.695	1.16523	-0.81943
-5.694	0.19033	-0.19034		-5.694	1.16635	-0.82093
-5.693	0.1907	-0.1907		-5.693	1.16738	-0.82241
-5.692	0.19106	-0.19106		-5.692	1.16836	-0.82389
-5.691	0.19142	-0.19142		-5.691	1.16932	-0.8254
-5.69	0.19178	-0.19178		-5.69	1.1703	-0.82696
-5.689	0.19214	-0.19214		-5.689	1.17131	-0.82857
-5.688	0.19251	-0.19251		-5.688	1.17237	-0.83024
-5.687	0.19289	-0.19289		-5.687	1.17351	-0.83199
-5.686	0.19329	-0.19329		-5.686	1.17473	-0.8338
-5.685	0.19369	-0.19369		-5.685	1.17602	-0.83569
-5.684	0.19411	-0.19411		-5.684	1.17738	-0.83763
-5.683	0.19454	-0.19454		-5.683	1.17881	-0.83963
-5.682	0.19497	-0.19497		-5.682	1.18029	-0.84167
-5.681	0.19541	-0.19541		-5.681	1.18179	-0.84373
-5.68	0.19585	-0.19584		-5.68	1.1833	-0.84579
-5.679	0.19628	-0.19628		-5.679	1.1848	-0.84785
-5.678	0.1967	-0.1967		-5.678	1.18627	-0.84987
-5.677	0.19711	-0.19711		-5.677	1.18768	-0.85184
-5.676	0.19751	-0.19751		-5.676	1.18902	-0.85375
-5.675	0.19789	-0.19789		-5.675	1.19027	-0.85558
-5.674	0.19826	-0.19825		-5.674	1.19144	-0.85732
-5.673	0.1986	-0.1986		-5.673	1.19251	-0.85898
-5.672	0.19893	-0.19893		-5.672	1.1935	-0.86055
-5.671	0.19925	-0.19925		-5.671	1.19442	-0.86203
-5.67	0.19956	-0.19955		-5.67	1.19528	-0.86344
-5.669	0.19986	-0.19986		-5.669	1.1961	-0.86478
-5.668	0.20016	-0.20016		-5.668	1.19691	-0.86608
-5.667	0.20047	-0.20047		-5.667	1.19774	-0.86735
-5.666	0.20079	-0.20079		-5.666	1.19862	-0.86861
-5.665	0.20113	-0.20113		-5.665	1.19958	-0.8699
-5.664	0.20149	-0.20149		-5.664	1.20065	-0.87122
-5.663	0.20188	-0.20188		-5.663	1.20185	-0.8726
-5.662	0.2023	-0.2023		-5.662	1.2032	-0.87406
-5.661	0.20275	-0.20275		-5.661	1.20471	-0.87561
-5.66	0.20325	-0.20325		-5.66	1.2064	-0.87727
-5.659	0.20378	-0.20378		-5.659	1.20826	-0.87904
-5.658	0.20435	-0.20435		-5.658	1.2103	-0.88093
-5.657	0.20496	-0.20496		-5.657	1.2125	-0.88295
-5.656	0.2056	-0.2056		-5.656	1.21486	-0.8851
-5.655	0.20628	-0.20628		-5.655	1.21736	-0.88736
-5.654	0.20699	-0.20698		-5.654	1.21999	-0.88975
-5.653	0.20772	-0.20772		-5.653	1.22273	-0.89226
-5.652	0.20849	-0.20849		-5.652	1.22557	-0.89488
-5.651	0.20927	-0.20927		-5.651	1.22849	-0.89761
-5.65	0.21008	-0.21008		-5.65	1.2315	-0.90044
-5.649	0.21091	-0.21091		-5.649	1.23458	-0.90338
-5.648	0.21175	-0.21175		-5.648	1.23772	-0.90642
-5.647	0.21262	-0.21261		-5.647	1.24093	-0.90955
-5.646	0.21349	-0.21349		-5.646	1.24419	-0.91276
-5.645	0.21438	-0.21437		-5.645	1.2475	-0.91606
-5.644	0.21527	-0.21527		-5.644	1.25086	-0.91942
-5.643	0.21618	-0.21618		-5.643	1.25426	-0.92284
-5.642	0.21709	-0.21709		-5.642	1.2577	-0.92631
-5.641	0.21801	-0.21801		-5.641	1.26117	-0.92981
-5.64	0.21893	-0.21893		-5.64	1.26466	-0.93334
-5.639	0.21986	-0.21985		-5.639	1.26817	-0.93689
-5.638	0.22079	-0.22078		-5.638	1.2717	-0.94044
-5.637	0.22172	-0.22172		-5.637	1.27526	-0.94399
-5.636	0.22266	-0.22266		-5.636	1.27884	-0.94755
-5.635	0.22361	-0.22361		-5.635	1.28247	-0.95112
-5.634	0.22458	-0.22457		-5.634	1.28616	-0.95472
-5.633	0.22556	-0.22556		-5.633	1.28994	-0.95836
-5.632	0.22657	-0.22657		-5.632	1.29386	-0.96206
-5.631	0.22762	-0.22761		-5.631	1.29794	-0.96585
-5.63	0.22871	-0.2287		-5.63	1.30223	-0.96978
-5.629	0.22985	-0.22984		-5.629	1.30678	-0.97386
-5.628	0.23105	-0.23104		-5.628	1.31162	-0.97814
-5.627	0.23232	-0.23231		-5.627	1.31681	-0.98265
-5.626	0.23366	-0.23366		-5.626	1.32236	-0.98742
-5.625	0.23508	-0.23508		-5.625	1.32831	-0.99247
-5.624	0.23659	-0.23658		-5.624	1.33467	-0.99782
-5.623	0.23817	-0.23817		-5.623	1.34144	-1.00348
-5.622	0.23985	-0.23984		-5.622	1.34862	-1.00945
-5.621	0.24159	-0.24159		-5.621	1.35617	-1.01571
-5.62	0.24341	-0.24341		-5.62	1.36406	-1.02226
-5.619	0.2453	-0.24529		-5.619	1.37224	-1.02904
-5.618	0.24723	-0.24723		-5.618	1.38066	-1.03604
-5.617	0.24921	-0.2492		-5.617	1.38926	-1.0432
-5.616	0.25122	-0.25121		-5.616	1.39796	-1.05048
-5.615	0.25324	-0.25323		-5.615	1.40669	-1.05783
-5.614	0.25526	-0.25525		-5.614	1.41539	-1.06518
-5.613	0.25728	-0.25726		-5.613	1.42399	-1.07248
-5.612	0.25927	-0.25925		-5.612	1.43242	-1.07968
-5.611	0.26122	-0.26121		-5.611	1.44063	-1.08672
-5.61	0.26313	-0.26311		-5.61	1.44857	-1.09356
-5.609	0.26498	-0.26497		-5.609	1.45619	-1.10016
-5.608	0.26678	-0.26676		-5.608	1.46346	-1.10646
-5.607	0.2685	-0.26848		-5.607	1.47035	-1.11245
-5.606	0.27015	-0.27013		-5.606	1.47684	-1.11808
-5.605	0.27172	-0.2717		-5.605	1.48291	-1.12334
-5.604	0.2732	-0.27319		-5.604	1.48855	-1.12819
-5.603	0.27461	-0.27459		-5.603	1.49374	-1.13264
-5.602	0.27592	-0.2759		-5.602	1.49849	-1.13667
-5.601	0.27714	-0.27713		-5.601	1.50279	-1.14026
-5.6	0.27827	-0.27826		-5.6	1.50664	-1.14342
-5.599	0.27931	-0.2793		-5.599	1.51003	-1.14614
-5.598	0.28026	-0.28025		-5.598	1.51297	-1.14843
-5.597	0.28111	-0.2811		-5.597	1.51545	-1.1503
-5.596	0.28187	-0.28186		-5.596	1.51749	-1.15174
-5.595	0.28254	-0.28253		-5.595	1.51907	-1.15278
-5.594	0.28312	-0.28311		-5.594	1.52021	-1.15341
-5.593	0.2836	-0.28359		-5.593	1.52091	-1.15366
-5.592	0.28399	-0.28399		-5.592	1.52117	-1.15354
-5.591	0.28429	-0.28429		-5.591	1.521	-1.15305
-5.59	0.2845	-0.2845		-5.59	1.52039	-1.15222
-5.589	0.28463	-0.28462		-5.589	1.51937	-1.15105
-5.588	0.28466	-0.28466		-5.588	1.51793	-1.14956
-5.587	0.28462	-0.28461		-5.587	1.51607	-1.14776
-5.586	0.28448	-0.28448		-5.586	1.51381	-1.14565
-5.585	0.28427	-0.28426		-5.585	1.51116	-1.14325
-5.584	0.28397	-0.28396		-5.584	1.50811	-1.14056
-5.583	0.28359	-0.28359		-5.583	1.50469	-1.13759
-5.582	0.28315	-0.28314		-5.582	1.50091	-1.13436
-5.581	0.28263	-0.28262		-5.581	1.49678	-1.13088
-5.58	0.28204	-0.28203		-5.58	1.49232	-1.12715
-5.579	0.28139	-0.28138		-5.579	1.48755	-1.1232
-5.578	0.28068	-0.28067		-5.578	1.4825	-1.11904
-5.577	0.27993	-0.27992		-5.577	1.4772	-1.1147
-5.576	0.27912	-0.27912		-5.576	1.47168	-1.11019
-5.575	0.27828	-0.27828		-5.575	1.46597	-1.10554
-5.574	0.27741	-0.27741		-5.574	1.46011	-1.10077
-5.573	0.27652	-0.27651		-5.573	1.45414	-1.09592
-5.572	0.2756	-0.27559		-5.572	1.44808	-1.09101
-5.571	0.27467	-0.27466		-5.571	1.44196	-1.08606
-5.57	0.27373	-0.27372		-5.57	1.43582	-1.0811
-5.569	0.27278	-0.27278		-5.569	1.42968	-1.07615
-5.568	0.27183	-0.27183		-5.568	1.42356	-1.07123
-5.567	0.27088	-0.27087		-5.567	1.41748	-1.06636
-5.566	0.26992	-0.26992		-5.566	1.41144	-1.06154
-5.565	0.26897	-0.26897		-5.565	1.40547	-1.0568
-5.564	0.26801	-0.26801		-5.564	1.39955	-1.05214
-5.563	0.26705	-0.26705		-5.563	1.39371	-1.04757
-5.562	0.2661	-0.2661		-5.562	1.38794	-1.0431
-5.561	0.26514	-0.26515		-5.561	1.38225	-1.03874
-5.56	0.26419	-0.26419		-5.56	1.37665	-1.03449
-5.559	0.26325	-0.26325		-5.559	1.37114	-1.03036
-5.558	0.26231	-0.26232		-5.558	1.36574	-1.02636
-5.557	0.26139	-0.26139		-5.557	1.36045	-1.0225
-5.556	0.26049	-0.26049		-5.556	1.35529	-1.01879
-5.555	0.25961	-0.25961		-5.555	1.35027	-1.01524
-5.554	0.25876	-0.25876		-5.554	1.34541	-1.01186
-5.553	0.25795	-0.25795		-5.553	1.3407	-1.00864
-5.552	0.25717	-0.25717		-5.552	1.33615	-1.00558
-5.551	0.25643	-0.25643		-5.551	1.33177	-1.00268
-5.55	0.25573	-0.25573		-5.55	1.32752	-0.99991
-5.549	0.25506	-0.25506		-5.549	1.3234	-0.99726
-5.548	0.25443	-0.25443		-5.548	1.31938	-0.9947
-5.547	0.25381	-0.25381		-5.547	1.31541	-0.99218
-5.546	0.25322	-0.25322		-5.546	1.31144	-0.98966
-5.545	0.25262	-0.25262		-5.545	1.30744	-0.9871
-5.544	0.25202	-0.25202		-5.544	1.30334	-0.98444
-5.543	0.25139	-0.25139		-5.543	1.29908	-0.98164
-5.542	0.25073	-0.25073		-5.542	1.29463	-0.97866
-5.541	0.25002	-0.25003		-5.541	1.28994	-0.97545
-5.54	0.24927	-0.24927		-5.54	1.28497	-0.97198
-5.539	0.24845	-0.24845		-5.539	1.27971	-0.96824
-5.538	0.24756	-0.24757		-5.538	1.27416	-0.96422
-5.537	0.24662	-0.24662		-5.537	1.26833	-0.95993
-5.536	0.24562	-0.24562		-5.536	1.26226	-0.95539
-5.535	0.24456	-0.24457		-5.535	1.256	-0.95063
-5.534	0.24347	-0.24348		-5.534	1.24961	-0.94571
-5.533	0.24236	-0.24236		-5.533	1.24317	-0.94068
-5.532	0.24124	-0.24124		-5.532	1.23678	-0.9356
-5.531	0.24013	-0.24013		-5.531	1.23052	-0.93054
-5.53	0.23905	-0.23906		-5.53	1.2245	-0.92558
-5.529	0.23802	-0.23803		-5.529	1.21881	-0.92079
-5.528	0.23706	-0.23707		-5.528	1.21353	-0.91622
-5.527	0.23619	-0.2362		-5.527	1.20873	-0.91193
-5.526	0.23542	-0.23542		-5.526	1.20449	-0.90798
-5.525	0.23475	-0.23476		-5.525	1.20084	-0.90439
-5.524	0.23421	-0.23421		-5.524	1.19782	-0.9012
-5.523	0.23378	-0.23378		-5.523	1.19542	-0.89841
-5.522	0.23347	-0.23348		-5.522	1.19365	-0.89602
-5.521	0.23329	-0.23329		-5.521	1.19247	-0.89403
-5.52	0.23321	-0.23321		-5.52	1.19185	-0.89242
-5.519	0.23325	-0.23325		-5.519	1.19174	-0.89116
-5.518	0.23338	-0.23338		-5.518	1.19208	-0.89023
-5.517	0.23359	-0.23359		-5.517	1.1928	-0.8896
-5.516	0.23388	-0.23388		-5.516	1.19382	-0.88922
-5.515	0.23423	-0.23423		-5.515	1.19508	-0.88906
-5.514	0.23462	-0.23462		-5.514	1.1965	-0.88908
-5.513	0.23505	-0.23505		-5.513	1.19801	-0.88925
-5.512	0.2355	-0.2355		-5.512	1.19953	-0.88953
-5.511	0.23596	-0.23596		-5.511	1.201	-0.88988
-5.51	0.23641	-0.23641		-5.51	1.20236	-0.89027
-5.509	0.23685	-0.23685		-5.509	1.20353	-0.89066
-5.508	0.23726	-0.23725		-5.508	1.20447	-0.89102
-5.507	0.23762	-0.23762		-5.507	1.20512	-0.8913
-5.506	0.23793	-0.23793		-5.506	1.20544	-0.89147
-5.505	0.23818	-0.23818		-5.505	1.20537	-0.89149
-5.504	0.23836	-0.23836		-5.504	1.20487	-0.89133
-5.503	0.23845	-0.23846		-5.503	1.20392	-0.89094
-5.502	0.23846	-0.23846		-5.502	1.20249	-0.89029
-5.501	0.23837	-0.23837		-5.501	1.20056	-0.88936
-5.5	0.23818	-0.23818		-5.5	1.19812	-0.88811
-5.499	0.23788	-0.23789		-5.499	1.19516	-0.88654
-5.498	0.23749	-0.23749		-5.498	1.19171	-0.88463
-5.497	0.23699	-0.23699		-5.497	1.18778	-0.88236
-5.496	0.23639	-0.23639		-5.496	1.18339	-0.87976
-5.495	0.2357	-0.2357		-5.495	1.17858	-0.87683
-5.494	0.23492	-0.23492		-5.494	1.1734	-0.87358
-5.493	0.23406	-0.23407		-5.493	1.16789	-0.87003
-5.492	0.23314	-0.23314		-5.492	1.16211	-0.86623
-5.491	0.23216	-0.23216		-5.491	1.1561	-0.86219
-5.49	0.23113	-0.23113		-5.49	1.14993	-0.85797
-5.489	0.23007	-0.23007		-5.489	1.14364	-0.85358
-5.488	0.22898	-0.22898		-5.488	1.13728	-0.84907
-5.487	0.22787	-0.22788		-5.487	1.13089	-0.84447
-5.486	0.22677	-0.22677		-5.486	1.12452	-0.83982
-5.485	0.22566	-0.22566		-5.485	1.11821	-0.83515
-5.484	0.22457	-0.22457		-5.484	1.11197	-0.83049
-5.483	0.22349	-0.22349		-5.483	1.10583	-0.82586
-5.482	0.22244	-0.22244		-5.482	1.09981	-0.82128
-5.481	0.22141	-0.22141		-5.481	1.09394	-0.81677
-5.48	0.22042	-0.22042		-5.48	1.08821	-0.81235
-5.479	0.21946	-0.21946		-5.479	1.08264	-0.80803
-5.478	0.21854	-0.21854		-5.478	1.07723	-0.80382
-5.477	0.21766	-0.21766		-5.477	1.07201	-0.79974
-5.476	0.21681	-0.21681		-5.476	1.06696	-0.7958
-5.475	0.21601	-0.21601		-5.475	1.06211	-0.79199
-5.474	0.21525	-0.21525		-5.474	1.05746	-0.78834
-5.473	0.21453	-0.21453		-5.473	1.05301	-0.78484
-5.472	0.21386	-0.21386		-5.472	1.04877	-0.7815
-5.471	0.21322	-0.21322		-5.471	1.04476	-0.77833
-5.47	0.21263	-0.21263		-5.47	1.04099	-0.77534
-5.469	0.21208	-0.21208		-5.469	1.03745	-0.77252
-5.468	0.21157	-0.21157		-5.468	1.03415	-0.76989
-5.467	0.21111	-0.21111		-5.467	1.03111	-0.76745
-5.466	0.21069	-0.21069		-5.466	1.02833	-0.76519
-5.465	0.21031	-0.21032		-5.465	1.02581	-0.76313
-5.464	0.20999	-0.20999		-5.464	1.02355	-0.76125
-5.463	0.20971	-0.20971		-5.463	1.02155	-0.75957
-5.462	0.20948	-0.20948		-5.462	1.01981	-0.75808
-5.461	0.2093	-0.2093		-5.461	1.01833	-0.75676
-5.46	0.20917	-0.20917		-5.46	1.01709	-0.75562
-5.459	0.20909	-0.20909		-5.459	1.01609	-0.75465
-5.458	0.20906	-0.20906		-5.458	1.0153	-0.75382
-5.457	0.20908	-0.20908		-5.457	1.01472	-0.75313
-5.456	0.20914	-0.20914		-5.456	1.01431	-0.75256
-5.455	0.20925	-0.20925		-5.455	1.01406	-0.75209
-5.454	0.20939	-0.20939		-5.454	1.01394	-0.7517
-5.453	0.20957	-0.20957		-5.453	1.01392	-0.75137
-5.452	0.20978	-0.20978		-5.452	1.01397	-0.75108
-5.451	0.21	-0.21		-5.451	1.01406	-0.7508
-5.45	0.21024	-0.21023		-5.45	1.01416	-0.75051
-5.449	0.21048	-0.21047		-5.449	1.01424	-0.7502
-5.448	0.21071	-0.21071		-5.448	1.01428	-0.74985
-5.447	0.21094	-0.21094		-5.447	1.01426	-0.74944
-5.446	0.21115	-0.21115		-5.446	1.01414	-0.74896
-5.445	0.21133	-0.21133		-5.445	1.01391	-0.7484
-5.444	0.21148	-0.21148		-5.444	1.01355	-0.74775
-5.443	0.21159	-0.21159		-5.443	1.01305	-0.74701
-5.442	0.21166	-0.21166		-5.442	1.01239	-0.74617
-5.441	0.21168	-0.21169		-5.441	1.01157	-0.74522
-5.44	0.21166	-0.21166		-5.44	1.01057	-0.74416
-5.439	0.21158	-0.21158		-5.439	1.00938	-0.74299
-5.438	0.21144	-0.21144		-5.438	1.008	-0.7417
-5.437	0.21125	-0.21125		-5.437	1.00641	-0.74028
-5.436	0.21099	-0.211		-5.436	1.00462	-0.73874
-5.435	0.21068	-0.21069		-5.435	1.0026	-0.73706
-5.434	0.21031	-0.21032		-5.434	1.00037	-0.73525
-5.433	0.20988	-0.20989		-5.433	0.9979	-0.73328
-5.432	0.20939	-0.2094		-5.432	0.9952	-0.73116
-5.431	0.20885	-0.20885		-5.431	0.99226	-0.72888
-5.43	0.20824	-0.20824		-5.43	0.98907	-0.72644
-5.429	0.20757	-0.20758		-5.429	0.98564	-0.72383
-5.428	0.20685	-0.20685		-5.428	0.98195	-0.72106
-5.427	0.20607	-0.20608		-5.427	0.97802	-0.71812
-5.426	0.20524	-0.20525		-5.426	0.97385	-0.71502
-5.425	0.20436	-0.20436		-5.425	0.96945	-0.71177
-5.424	0.20343	-0.20344		-5.424	0.96482	-0.70837
-5.423	0.20246	-0.20246		-5.423	0.95999	-0.70486
-5.422	0.20146	-0.20146		-5.422	0.95499	-0.70123
-5.421	0.20042	-0.20042		-5.421	0.94984	-0.69753
-5.42	0.19936	-0.19936		-5.42	0.94457	-0.69377
-5.419	0.19829	-0.19829		-5.419	0.93924	-0.68998
-5.418	0.19721	-0.19721		-5.418	0.93389	-0.68621
-5.417	0.19615	-0.19615		-5.417	0.92857	-0.68248
-5.416	0.19511	-0.19511		-5.416	0.92334	-0.67884
-5.415	0.19411	-0.19411		-5.415	0.91826	-0.67531
-5.414	0.19316	-0.19316		-5.414	0.91339	-0.67194
-5.413	0.19228	-0.19227		-5.413	0.90879	-0.66877
-5.412	0.19147	-0.19146		-5.412	0.90451	-0.66581
-5.411	0.19074	-0.19074		-5.411	0.90059	-0.66309
-5.41	0.19011	-0.19011		-5.41	0.89709	-0.66065
-5.409	0.18959	-0.18959		-5.409	0.89402	-0.65848
-5.408	0.18917	-0.18917		-5.408	0.89139	-0.65661
-5.407	0.18885	-0.18885		-5.407	0.88923	-0.65502
-5.406	0.18864	-0.18864		-5.406	0.88751	-0.65372
-5.405	0.18853	-0.18854		-5.405	0.88621	-0.65269
-5.404	0.18852	-0.18852		-5.404	0.88531	-0.65193
-5.403	0.18858	-0.18859		-5.403	0.88476	-0.6514
-5.402	0.18873	-0.18873		-5.402	0.88452	-0.6511
-5.401	0.18893	-0.18894		-5.401	0.88454	-0.65099
-5.4	0.18918	-0.18919		-5.4	0.88476	-0.65105
-5.399	0.18948	-0.18948		-5.399	0.88514	-0.65127
-5.398	0.1898	-0.1898		-5.398	0.88563	-0.6516
-5.397	0.19013	-0.19014		-5.397	0.88618	-0.65204
-5.396	0.19048	-0.19048		-5.396	0.88675	-0.65257
-5.395	0.19082	-0.19083		-5.395	0.88733	-0.65316
-5.394	0.19116	-0.19117		-5.394	0.88789	-0.6538
-5.393	0.1915	-0.1915		-5.393	0.88843	-0.65447
-5.392	0.19183	-0.19183		-5.392	0.88895	-0.65516
-5.391	0.19215	-0.19215		-5.391	0.88945	-0.65586
-5.39	0.19247	-0.19247		-5.39	0.88995	-0.65656
-5.389	0.19278	-0.19278		-5.389	0.89046	-0.65724
-5.388	0.1931	-0.1931		-5.388	0.89102	-0.6579
-5.387	0.19343	-0.19343		-5.387	0.89165	-0.65853
-5.386	0.19377	-0.19377		-5.386	0.89236	-0.65912
-5.385	0.19413	-0.19413		-5.385	0.89318	-0.65965
-5.384	0.19451	-0.19451		-5.384	0.89412	-0.66013
-5.383	0.19492	-0.19491		-5.383	0.8952	-0.66054
-5.382	0.19534	-0.19534		-5.382	0.8964	-0.66089
-5.381	0.19578	-0.19578		-5.381	0.89773	-0.66116
-5.38	0.19625	-0.19625		-5.38	0.89917	-0.66136
-5.379	0.19672	-0.19672		-5.379	0.90069	-0.66149
-5.378	0.1972	-0.1972		-5.378	0.90226	-0.66153
-5.377	0.19768	-0.19768		-5.377	0.90385	-0.66149
-5.376	0.19814	-0.19814		-5.376	0.9054	-0.66138
-5.375	0.19858	-0.19858		-5.375	0.90688	-0.66118
-5.374	0.19898	-0.19898		-5.374	0.90822	-0.66089
-5.373	0.19933	-0.19933		-5.373	0.90938	-0.66052
-5.372	0.19962	-0.19963		-5.372	0.9103	-0.66005
-5.371	0.19985	-0.19985		-5.371	0.91095	-0.65949
-5.37	0.19999	-0.2		-5.37	0.91127	-0.65883
-5.369	0.20005	-0.20006		-5.369	0.91124	-0.65806
-5.368	0.20002	-0.20002		-5.368	0.91083	-0.65718
-5.367	0.19989	-0.1999		-5.367	0.91003	-0.65617
-5.366	0.19967	-0.19967		-5.366	0.90882	-0.65504
-5.365	0.19935	-0.19936		-5.365	0.90721	-0.65378
-5.364	0.19895	-0.19895		-5.364	0.90522	-0.65238
-5.363	0.19846	-0.19846		-5.363	0.90286	-0.65084
-5.362	0.19789	-0.1979		-5.362	0.90017	-0.64917
-5.361	0.19727	-0.19727		-5.361	0.89719	-0.64738
-5.36	0.19659	-0.19659		-5.36	0.89397	-0.64546
-5.359	0.19587	-0.19587		-5.359	0.89055	-0.64344
-5.358	0.19513	-0.19513		-5.358	0.887	-0.64133
-5.357	0.19438	-0.19438		-5.357	0.88338	-0.63916
-5.356	0.19363	-0.19363		-5.356	0.87975	-0.63696
-5.355	0.19291	-0.19291		-5.355	0.87617	-0.63475
-5.354	0.19222	-0.19222		-5.354	0.8727	-0.63256
-5.353	0.19158	-0.19158		-5.353	0.8694	-0.63044
-5.352	0.191	-0.191		-5.352	0.86633	-0.62842
-5.351	0.19049	-0.19049		-5.351	0.86353	-0.62653
-5.35	0.19006	-0.19006		-5.35	0.86104	-0.62481
-5.349	0.18972	-0.18972		-5.349	0.8589	-0.62328
-5.348	0.18947	-0.18947		-5.348	0.85712	-0.62197
-5.347	0.18931	-0.18931		-5.347	0.85572	-0.6209
-5.346	0.18923	-0.18923		-5.346	0.85468	-0.62007
-5.345	0.18925	-0.18925		-5.345	0.85401	-0.61949
-5.344	0.18934	-0.18934		-5.344	0.85367	-0.61916
-5.343	0.1895	-0.1895		-5.343	0.85362	-0.61905
-5.342	0.18972	-0.18972		-5.342	0.85383	-0.61916
-5.341	0.18999	-0.19		-5.341	0.85424	-0.61945
-5.34	0.1903	-0.19031		-5.34	0.8548	-0.6199
-5.339	0.19063	-0.19064		-5.339	0.85544	-0.62048
-5.338	0.19098	-0.19098		-5.338	0.85612	-0.62114
-5.337	0.19132	-0.19132		-5.337	0.85678	-0.62186
-5.336	0.19165	-0.19166		-5.336	0.85737	-0.62261
-5.335	0.19197	-0.19197		-5.335	0.85786	-0.62336
-5.334	0.19226	-0.19226		-5.334	0.85821	-0.62409
-5.333	0.19252	-0.19253		-5.333	0.85842	-0.62479
-5.332	0.19275	-0.19276		-5.332	0.85848	-0.62545
-5.331	0.19296	-0.19297		-5.331	0.85838	-0.62607
-5.33	0.19314	-0.19315		-5.33	0.85816	-0.62665
-5.329	0.1933	-0.19331		-5.329	0.85782	-0.62719
-5.328	0.19344	-0.19345		-5.328	0.85741	-0.62772
-5.327	0.19358	-0.19359		-5.327	0.85697	-0.62823
-5.326	0.19371	-0.19372		-5.326	0.85652	-0.62875
-5.325	0.19385	-0.19386		-5.325	0.8561	-0.62928
-5.324	0.194	-0.194		-5.324	0.85576	-0.62982
-5.323	0.19416	-0.19416		-5.323	0.85551	-0.6304
-5.322	0.19434	-0.19434		-5.322	0.85539	-0.63099
-5.321	0.19454	-0.19454		-5.321	0.8554	-0.6316
-5.32	0.19476	-0.19476		-5.32	0.85556	-0.63222
-5.319	0.195	-0.19499		-5.319	0.85588	-0.63284
-5.318	0.19525	-0.19525		-5.318	0.85634	-0.63343
-5.317	0.19552	-0.19552		-5.317	0.85694	-0.63398
-5.316	0.1958	-0.1958		-5.316	0.85767	-0.63448
-5.315	0.19609	-0.19609		-5.315	0.85851	-0.6349
-5.314	0.19639	-0.19639		-5.314	0.85944	-0.63523
-5.313	0.1967	-0.19669		-5.313	0.86047	-0.63547
-5.312	0.19701	-0.19701		-5.312	0.86156	-0.63561
-5.311	0.19733	-0.19733		-5.311	0.86273	-0.63565
-5.31	0.19766	-0.19766		-5.31	0.86395	-0.63559
-5.309	0.198	-0.198		-5.309	0.86523	-0.63545
-5.308	0.19835	-0.19835		-5.308	0.86658	-0.63525
-5.307	0.19872	-0.19872		-5.307	0.86799	-0.635
-5.306	0.1991	-0.1991		-5.306	0.86947	-0.63474
-5.305	0.19951	-0.19951		-5.305	0.87103	-0.63449
-5.304	0.19994	-0.19995		-5.304	0.87267	-0.63427
-5.303	0.2004	-0.2004		-5.303	0.87439	-0.63411
-5.302	0.20088	-0.20088		-5.302	0.87618	-0.63404
-5.301	0.20138	-0.20139		-5.301	0.87805	-0.63407
-5.3	0.2019	-0.20191		-5.3	0.87997	-0.63422
-5.299	0.20243	-0.20244		-5.299	0.88193	-0.63449
-5.298	0.20297	-0.20298		-5.298	0.8839	-0.63489
-5.297	0.20352	-0.20352		-5.297	0.88586	-0.6354
-5.296	0.20405	-0.20406		-5.296	0.88776	-0.63602
-5.295	0.20457	-0.20457		-5.295	0.88958	-0.63673
-5.294	0.20506	-0.20506		-5.294	0.89127	-0.63749
-5.293	0.20551	-0.20552		-5.293	0.8928	-0.63829
-5.292	0.20592	-0.20593		-5.292	0.89412	-0.63909
-5.291	0.20629	-0.20629		-5.291	0.8952	-0.63986
-5.29	0.20659	-0.2066		-5.29	0.89601	-0.64056
-5.289	0.20684	-0.20684		-5.289	0.89652	-0.64115
-5.288	0.20701	-0.20702		-5.288	0.89672	-0.64161
-5.287	0.20712	-0.20712		-5.287	0.89659	-0.64191
-5.286	0.20716	-0.20716		-5.286	0.89613	-0.64202
-5.285	0.20713	-0.20713		-5.285	0.89535	-0.64194
-5.284	0.20703	-0.20704		-5.284	0.89426	-0.64164
-5.283	0.20688	-0.20688		-5.283	0.89287	-0.64113
-5.282	0.20666	-0.20666		-5.282	0.89122	-0.64041
-5.281	0.2064	-0.2064		-5.281	0.88933	-0.63948
-5.28	0.20609	-0.20609		-5.28	0.88725	-0.63836
-5.279	0.20575	-0.20575		-5.279	0.885	-0.63708
-5.278	0.20538	-0.20538		-5.278	0.88264	-0.63565
-5.277	0.20499	-0.20499		-5.277	0.88021	-0.63412
-5.276	0.20459	-0.20459		-5.276	0.87774	-0.63252
-5.275	0.2042	-0.2042		-5.275	0.87529	-0.63087
-5.274	0.20381	-0.20381		-5.274	0.87289	-0.62923
-5.273	0.20344	-0.20344		-5.273	0.87059	-0.62762
-5.272	0.2031	-0.2031		-5.272	0.86842	-0.62609
-5.271	0.2028	-0.2028		-5.271	0.86642	-0.62468
-5.27	0.20254	-0.20254		-5.27	0.86461	-0.62341
-5.269	0.20234	-0.20234		-5.269	0.86301	-0.62231
-5.268	0.20219	-0.20219		-5.268	0.86165	-0.6214
-5.267	0.2021	-0.2021		-5.267	0.86054	-0.62071
-5.266	0.20207	-0.20207		-5.266	0.85968	-0.62023
-5.265	0.2021	-0.20211		-5.265	0.85907	-0.61998
-5.264	0.2022	-0.2022		-5.264	0.8587	-0.61995
-5.263	0.20236	-0.20236		-5.263	0.85855	-0.62013
-5.262	0.20257	-0.20258		-5.262	0.8586	-0.6205
-5.261	0.20284	-0.20284		-5.261	0.85883	-0.62103
-5.26	0.20314	-0.20314		-5.26	0.85921	-0.6217
-5.259	0.20348	-0.20348		-5.259	0.8597	-0.62248
-5.258	0.20384	-0.20384		-5.258	0.86027	-0.62334
-5.257	0.20422	-0.20422		-5.257	0.86088	-0.62423
-5.256	0.20461	-0.20461		-5.256	0.8615	-0.62512
-5.255	0.20499	-0.205		-5.255	0.8621	-0.62598
-5.254	0.20537	-0.20537		-5.254	0.86267	-0.62679
-5.253	0.20574	-0.20574		-5.253	0.86318	-0.62752
-5.252	0.20609	-0.20609		-5.252	0.86362	-0.62815
-5.251	0.20642	-0.20642		-5.251	0.86399	-0.62867
-5.25	0.20673	-0.20673		-5.25	0.8643	-0.62908
-5.249	0.20702	-0.20702		-5.249	0.86456	-0.62939
-5.248	0.20731	-0.20731		-5.248	0.86479	-0.6296
-5.247	0.20758	-0.20758		-5.247	0.86502	-0.62973
-5.246	0.20786	-0.20786		-5.246	0.86528	-0.6298
-5.245	0.20814	-0.20814		-5.245	0.86561	-0.62985
-5.244	0.20844	-0.20844		-5.244	0.86604	-0.62989
-5.243	0.20876	-0.20876		-5.243	0.86661	-0.62997
-5.242	0.20912	-0.20912		-5.242	0.86736	-0.63011
-5.241	0.20953	-0.20953		-5.241	0.86834	-0.63034
-5.24	0.20998	-0.20998		-5.24	0.86956	-0.63069
-5.239	0.2105	-0.2105		-5.239	0.87107	-0.63119
-5.238	0.21108	-0.21108		-5.238	0.87289	-0.63185
-5.237	0.21173	-0.21173		-5.237	0.87502	-0.63269
-5.236	0.21245	-0.21245		-5.236	0.87749	-0.63371
-5.235	0.21325	-0.21325		-5.235	0.88029	-0.63492
-5.234	0.21412	-0.21412		-5.234	0.88342	-0.63631
-5.233	0.21506	-0.21506		-5.233	0.88685	-0.63786
-5.232	0.21606	-0.21607		-5.232	0.89057	-0.63956
-5.231	0.21712	-0.21713		-5.231	0.89453	-0.6414
-5.23	0.21824	-0.21824		-5.23	0.8987	-0.64333
-5.229	0.21938	-0.21939		-5.229	0.90302	-0.64533
-5.228	0.22055	-0.22056		-5.228	0.90744	-0.64737
-5.227	0.22173	-0.22174		-5.227	0.91187	-0.64939
-5.226	0.2229	-0.22291		-5.226	0.91626	-0.65138
-5.225	0.22405	-0.22405		-5.225	0.92052	-0.65327
-5.224	0.22514	-0.22515		-5.224	0.92456	-0.65504
-5.223	0.22617	-0.22618		-5.223	0.92832	-0.65665
-5.222	0.22712	-0.22712		-5.222	0.93171	-0.65805
-5.221	0.22796	-0.22797		-5.221	0.93465	-0.65922
-5.22	0.22869	-0.22869		-5.22	0.93708	-0.66011
-5.219	0.22928	-0.22928		-5.219	0.93893	-0.66072
-5.218	0.22972	-0.22972		-5.218	0.94018	-0.66101
-5.217	0.23001	-0.23001		-5.217	0.94078	-0.66098
-5.216	0.23015	-0.23015		-5.216	0.94072	-0.66062
-5.215	0.23012	-0.23012		-5.215	0.94001	-0.65994
-5.214	0.22995	-0.22994		-5.214	0.93867	-0.65895
-5.213	0.22963	-0.22962		-5.213	0.93674	-0.65767
-5.212	0.22917	-0.22917		-5.212	0.93427	-0.65613
-5.211	0.22861	-0.2286		-5.211	0.93135	-0.65438
-5.21	0.22795	-0.22795		-5.21	0.92806	-0.65246
-5.209	0.22723	-0.22722		-5.209	0.92449	-0.65042
-5.208	0.22646	-0.22645		-5.208	0.92076	-0.64832
-5.207	0.22567	-0.22567		-5.207	0.91698	-0.64621
-5.206	0.2249	-0.22489		-5.206	0.91324	-0.64415
-5.205	0.22416	-0.22416		-5.205	0.90967	-0.64221
-5.204	0.22349	-0.22349		-5.204	0.90636	-0.64045
-5.203	0.22291	-0.22291		-5.203	0.9034	-0.6389
-5.202	0.22244	-0.22244		-5.202	0.90088	-0.63761
-5.201	0.22209	-0.22209		-5.201	0.89885	-0.63664
-5.2	0.22188	-0.22188		-5.2	0.89737	-0.63599
-5.199	0.22183	-0.22183		-5.199	0.89646	-0.6357
-5.198	0.22193	-0.22193		-5.198	0.89615	-0.63578
-5.197	0.22219	-0.22219		-5.197	0.89643	-0.63623
-5.196	0.22261	-0.22261		-5.196	0.89729	-0.63704
-5.195	0.22318	-0.22318		-5.195	0.89871	-0.6382
-5.194	0.22389	-0.2239		-5.194	0.90064	-0.63968
-5.193	0.22474	-0.22474		-5.193	0.90303	-0.64147
-5.192	0.2257	-0.22571		-5.192	0.90582	-0.64351
-5.191	0.22677	-0.22678		-5.191	0.90895	-0.64579
-5.19	0.22793	-0.22793		-5.19	0.91234	-0.64825
-5.189	0.22914	-0.22915		-5.189	0.91593	-0.65085
-5.188	0.23041	-0.23041		-5.188	0.91963	-0.65354
-5.187	0.23169	-0.23169		-5.187	0.92336	-0.65627
-5.186	0.23298	-0.23298		-5.186	0.92706	-0.659
-5.185	0.23424	-0.23425		-5.185	0.93064	-0.66168
-5.184	0.23547	-0.23547		-5.184	0.93404	-0.66426
-5.183	0.23664	-0.23664		-5.183	0.9372	-0.66671
-5.182	0.23773	-0.23773		-5.182	0.94006	-0.66897
-5.181	0.23873	-0.23872		-5.181	0.94258	-0.67103
-5.18	0.23961	-0.23961		-5.18	0.9447	-0.67284
-5.179	0.24039	-0.24038		-5.179	0.94641	-0.67438
-5.178	0.24103	-0.24103		-5.178	0.94768	-0.67563
-5.177	0.24155	-0.24154		-5.177	0.94852	-0.67658
-5.176	0.24193	-0.24193		-5.176	0.94892	-0.67723
-5.175	0.24219	-0.24219		-5.175	0.94889	-0.67757
-5.174	0.24232	-0.24232		-5.174	0.94848	-0.67762
-5.173	0.24234	-0.24234		-5.173	0.94771	-0.67738
-5.172	0.24226	-0.24226		-5.172	0.94663	-0.67689
-5.171	0.24209	-0.24209		-5.171	0.94531	-0.67616
-5.17	0.24185	-0.24185		-5.17	0.94379	-0.67522
-5.169	0.24156	-0.24156		-5.169	0.94216	-0.67413
-5.168	0.24124	-0.24124		-5.168	0.94048	-0.6729
-5.167	0.2409	-0.24091		-5.167	0.93883	-0.6716
-5.166	0.24059	-0.24059		-5.166	0.93728	-0.67025
-5.165	0.2403	-0.2403		-5.165	0.93591	-0.66892
-5.164	0.24007	-0.24008		-5.164	0.93479	-0.66764
-5.163	0.23992	-0.23993		-5.163	0.93399	-0.66646
-5.162	0.23987	-0.23987		-5.162	0.93357	-0.66542
-5.161	0.23992	-0.23993		-5.161	0.93358	-0.66458
-5.16	0.24011	-0.24011		-5.16	0.93407	-0.66396
-5.159	0.24043	-0.24043		-5.159	0.93508	-0.66359
-5.158	0.2409	-0.2409		-5.158	0.93663	-0.66351
-5.157	0.24151	-0.24152		-5.157	0.93872	-0.66373
-5.156	0.24228	-0.24228		-5.156	0.94136	-0.66427
-5.155	0.2432	-0.2432		-5.155	0.94452	-0.66512
-5.154	0.24425	-0.24425		-5.154	0.94818	-0.66629
-5.153	0.24543	-0.24543		-5.153	0.95229	-0.66775
-5.152	0.24672	-0.24672		-5.152	0.95678	-0.66948
-5.151	0.24811	-0.2481		-5.151	0.9616	-0.67145
-5.15	0.24956	-0.24956		-5.15	0.96664	-0.67362
-5.149	0.25107	-0.25106		-5.149	0.97183	-0.67594
-5.148	0.25259	-0.25259		-5.148	0.97707	-0.67837
-5.147	0.25411	-0.25411		-5.147	0.98226	-0.68084
-5.146	0.2556	-0.2556		-5.146	0.9873	-0.6833
-5.145	0.25704	-0.25703		-5.145	0.99209	-0.6857
-5.144	0.25839	-0.25838		-5.144	0.99656	-0.68799
-5.143	0.25965	-0.25964		-5.143	1.00062	-0.69011
-5.142	0.26078	-0.26077		-5.142	1.0042	-0.69204
-5.141	0.26178	-0.26178		-5.141	1.00725	-0.69373
-5.14	0.26264	-0.26264		-5.14	1.00973	-0.69516
-5.139	0.26335	-0.26334		-5.139	1.01163	-0.69631
-5.138	0.2639	-0.2639		-5.138	1.01293	-0.69719
-5.137	0.2643	-0.2643		-5.137	1.01365	-0.69779
-5.136	0.26455	-0.26455		-5.136	1.01382	-0.69813
-5.135	0.26467	-0.26467		-5.135	1.01347	-0.69823
-5.134	0.26466	-0.26466		-5.134	1.01266	-0.69811
-5.133	0.26454	-0.26454		-5.133	1.01145	-0.69781
-5.132	0.26433	-0.26433		-5.132	1.00992	-0.69737
-5.131	0.26404	-0.26404		-5.131	1.00814	-0.69683
-5.13	0.2637	-0.26371		-5.13	1.00617	-0.69621
-5.129	0.26333	-0.26333		-5.129	1.00411	-0.69557
-5.128	0.26294	-0.26294		-5.128	1.002	-0.69494
-5.127	0.26256	-0.26256		-5.127	0.99993	-0.69434
-5.126	0.26219	-0.26219		-5.126	0.99795	-0.6938
-5.125	0.26186	-0.26186		-5.125	0.99609	-0.69334
-5.124	0.26157	-0.26157		-5.124	0.99441	-0.69298
-5.123	0.26134	-0.26135		-5.123	0.99292	-0.69271
-5.122	0.26118	-0.26118		-5.122	0.99165	-0.69255
-5.121	0.26109	-0.26109		-5.121	0.99061	-0.69249
-5.12	0.26107	-0.26108		-5.12	0.98981	-0.69253
-5.119	0.26114	-0.26114		-5.119	0.98923	-0.69265
-5.118	0.26129	-0.26129		-5.118	0.98889	-0.69287
-5.117	0.26153	-0.26153		-5.117	0.98878	-0.69316
-5.116	0.26185	-0.26185		-5.116	0.98889	-0.69352
-5.115	0.26226	-0.26226		-5.115	0.98923	-0.69396
-5.114	0.26275	-0.26275		-5.114	0.98979	-0.69447
-5.113	0.26334	-0.26334		-5.113	0.99058	-0.69505
-5.112	0.26402	-0.26401		-5.112	0.9916	-0.69572
-5.111	0.26478	-0.26478		-5.111	0.99287	-0.69649
-5.11	0.26564	-0.26563		-5.11	0.99439	-0.69735
-5.109	0.26658	-0.26657		-5.109	0.99617	-0.69834
-5.108	0.2676	-0.2676		-5.108	0.99821	-0.69945
-5.107	0.26871	-0.2687		-5.107	1.00053	-0.7007
-5.106	0.26989	-0.26989		-5.106	1.00312	-0.70209
-5.105	0.27114	-0.27114		-5.105	1.00596	-0.70362
-5.104	0.27245	-0.27244		-5.104	1.00905	-0.70529
-5.103	0.27381	-0.2738		-5.103	1.01236	-0.70709
-5.102	0.27519	-0.27518		-5.102	1.01586	-0.70902
-5.101	0.2766	-0.27658		-5.101	1.0195	-0.71104
-5.1	0.278	-0.27799		-5.1	1.02326	-0.71315
-5.099	0.27939	-0.27938		-5.099	1.02707	-0.7153
-5.098	0.28075	-0.28074		-5.098	1.0309	-0.71748
-5.097	0.28207	-0.28206		-5.097	1.03468	-0.71964
-5.096	0.28333	-0.28332		-5.096	1.03837	-0.72177
-5.095	0.28451	-0.28451		-5.095	1.04193	-0.72384
-5.094	0.28562	-0.28562		-5.094	1.04531	-0.72581
-5.093	0.28664	-0.28664		-5.093	1.04849	-0.72767
-5.092	0.28758	-0.28758		-5.092	1.05144	-0.72939
-5.091	0.28842	-0.28842		-5.091	1.05415	-0.73097
-5.09	0.28918	-0.28918		-5.09	1.05663	-0.73239
-5.089	0.28986	-0.28986		-5.089	1.05887	-0.73367
-5.088	0.29046	-0.29046		-5.088	1.0609	-0.73479
-5.087	0.291	-0.291		-5.087	1.06273	-0.73578
-5.086	0.29148	-0.29149		-5.086	1.0644	-0.73663
-5.085	0.29193	-0.29194		-5.085	1.06594	-0.73738
-5.084	0.29235	-0.29235		-5.084	1.06739	-0.73803
-5.083	0.29275	-0.29276		-5.083	1.06878	-0.7386
-5.082	0.29315	-0.29316		-5.082	1.07016	-0.73913
-5.081	0.29356	-0.29356		-5.081	1.07156	-0.73964
-5.08	0.29399	-0.29399		-5.08	1.07303	-0.74014
-5.079	0.29445	-0.29445		-5.079	1.07459	-0.74066
-5.078	0.29495	-0.29496		-5.078	1.07628	-0.74123
-5.077	0.2955	-0.29551		-5.077	1.07814	-0.74186
-5.076	0.29611	-0.29612		-5.076	1.08019	-0.74258
-5.075	0.29679	-0.29679		-5.075	1.08244	-0.74342
-5.074	0.29754	-0.29754		-5.074	1.08493	-0.74438
-5.073	0.29836	-0.29836		-5.073	1.08766	-0.74548
-5.072	0.29927	-0.29926		-5.072	1.09065	-0.74674
-5.071	0.30025	-0.30025		-5.071	1.09389	-0.74817
-5.07	0.30132	-0.30131		-5.07	1.09739	-0.74976
-5.069	0.30246	-0.30245		-5.069	1.10114	-0.75152
-5.068	0.30368	-0.30367		-5.068	1.10511	-0.75345
-5.067	0.30497	-0.30496		-5.067	1.10927	-0.75554
-5.066	0.30632	-0.3063		-5.066	1.11361	-0.75776
-5.065	0.30771	-0.30769		-5.065	1.11806	-0.76009
-5.064	0.30913	-0.30911		-5.064	1.12257	-0.76252
-5.063	0.31057	-0.31055		-5.063	1.1271	-0.76499
-5.062	0.312	-0.31199		-5.062	1.13158	-0.76749
-5.061	0.31341	-0.3134		-5.061	1.13594	-0.76997
-5.06	0.31478	-0.31477		-5.06	1.14011	-0.77239
-5.059	0.31608	-0.31607		-5.059	1.14402	-0.77472
-5.058	0.31731	-0.3173		-5.058	1.14763	-0.7769
-5.057	0.31844	-0.31843		-5.057	1.15087	-0.77892
-5.056	0.31946	-0.31946		-5.056	1.15369	-0.78074
-5.055	0.32036	-0.32036		-5.055	1.15607	-0.78233
-5.054	0.32113	-0.32113		-5.054	1.15797	-0.78368
-5.053	0.32177	-0.32177		-5.053	1.1594	-0.78479
-5.052	0.32229	-0.32229		-5.052	1.16036	-0.78565
-5.051	0.32268	-0.32269		-5.051	1.16088	-0.78627
-5.05	0.32297	-0.32298		-5.05	1.16099	-0.78667
-5.049	0.32316	-0.32317		-5.049	1.16075	-0.78688
-5.048	0.32328	-0.32329		-5.048	1.16023	-0.78693
-5.047	0.32335	-0.32337		-5.047	1.15949	-0.78686
-5.046	0.3234	-0.32341		-5.046	1.15863	-0.78672
-5.045	0.32344	-0.32346		-5.045	1.15773	-0.78656
-5.044	0.32352	-0.32354		-5.044	1.15688	-0.78642
-5.043	0.32366	-0.32367		-5.043	1.15618	-0.78636
-5.042	0.32387	-0.32389		-5.042	1.15572	-0.78643
-5.041	0.3242	-0.32421		-5.041	1.15557	-0.78669
-5.04	0.32466	-0.32467		-5.04	1.15582	-0.78717
-5.039	0.32528	-0.32529		-5.039	1.15653	-0.78791
-5.038	0.32606	-0.32607		-5.038	1.15776	-0.78897
-5.037	0.32703	-0.32704		-5.037	1.15956	-0.79036
-5.036	0.3282	-0.3282		-5.036	1.16196	-0.7921
-5.035	0.32956	-0.32955		-5.035	1.16498	-0.79422
-5.034	0.33111	-0.33111		-5.034	1.16863	-0.79672
-5.033	0.33287	-0.33286		-5.033	1.1729	-0.79959
-5.032	0.33481	-0.3348		-5.032	1.17778	-0.80283
-5.031	0.33692	-0.33691		-5.031	1.18324	-0.80642
-5.03	0.3392	-0.33918		-5.03	1.18923	-0.81034
-5.029	0.34162	-0.3416		-5.029	1.19571	-0.81454
-5.028	0.34415	-0.34413		-5.028	1.20261	-0.819
-5.027	0.34678	-0.34676		-5.027	1.20987	-0.82365
-5.026	0.34947	-0.34945		-5.026	1.21742	-0.82846
-5.025	0.3522	-0.35218		-5.025	1.22518	-0.83337
-5.024	0.35495	-0.35493		-5.024	1.23307	-0.83832
-5.023	0.35767	-0.35765		-5.023	1.241	-0.84326
-5.022	0.36035	-0.36033		-5.022	1.24889	-0.84812
-5.021	0.36296	-0.36294		-5.021	1.25666	-0.85286
-5.02	0.36547	-0.36545		-5.02	1.26423	-0.85742
-5.019	0.36786	-0.36784		-5.019	1.27153	-0.86175
-5.018	0.3701	-0.37009		-5.018	1.27848	-0.86581
-5.017	0.37218	-0.37217		-5.017	1.28503	-0.86955
-5.016	0.37409	-0.37408		-5.016	1.29111	-0.87295
-5.015	0.37581	-0.3758		-5.015	1.29669	-0.87597
-5.014	0.37734	-0.37734		-5.014	1.30171	-0.8786
-5.013	0.37867	-0.37867		-5.013	1.30617	-0.88082
-5.012	0.3798	-0.37981		-5.012	1.31004	-0.88263
-5.011	0.38074	-0.38075		-5.011	1.31332	-0.88404
-5.01	0.3815	-0.38151		-5.01	1.31602	-0.88505
-5.009	0.38209	-0.3821		-5.009	1.31817	-0.88567
-5.008	0.38252	-0.38254		-5.008	1.31978	-0.88594
-5.007	0.38281	-0.38283		-5.007	1.32091	-0.88589
-5.006	0.38299	-0.38301		-5.006	1.32161	-0.88555
-5.005	0.38308	-0.3831		-5.005	1.32193	-0.88497
-5.004	0.38309	-0.38311		-5.004	1.32195	-0.88419
-5.003	0.38306	-0.38308		-5.003	1.32175	-0.88327
-5.002	0.38301	-0.38303		-5.002	1.32139	-0.88226
[truncated: 8,002 more rows]
