# Supplementary material for: Octupole-driven magnetoresistance in an antiferromagnetic tunnel junction
Source: Nature. 2023 Jan 18;613(7944):490–5. doi: 10.1038/s41586-022-05463-w (PMC9849134; doi:10.1038/s41586-022-05463-w)
Supplement: Supplementary file 3 — Source Data Fig. 2 [file 41586_2022_5463_MOESM3_ESM.xlsx]

## Sheet: Sheet1
MOKE					Hall			TMR
0.80011	-1.91956	1.29696	-5.21336		4.00005	-1.28567		1.50951	243.679
0.80012	-1.85363	1.29695	-5.20996		3.80006	-1.3134		1.49726	243.855
0.80012	-1.9565	1.29683	-5.1845		3.60004	-1.36109		1.47928	243.618
0.8	-2.12823	1.29671	-5.22503		3.40002	-1.39879		1.4605	243.762
0.79991	-2.03517	1.29651	-5.2138		3.20003	-1.43651		1.44072	243.878
0.79973	-2.01468	1.29628	-5.19765		3.00004	-1.48426		1.42041	244.278
0.79955	-2.01829	1.29599	-5.21681		2.80002	-1.53195		1.39959	244.182
0.79935	-2.09011	1.29563	-5.20148		2.60006	-1.51971		1.37727	244.348
0.79911	-2.00811	1.29526	-5.23076		2.40003	-1.5374		1.35348	243.909
0.79883	-2.05101	1.29482	-5.198		2.20003	-1.54512		1.33059	243.878
0.79854	-2.08796	1.29433	-5.16182		2.00003	-1.57284		1.30723	243.899
0.79822	-1.94975	1.29378	-5.19779		1.80003	-1.59056		1.28306	243.886
0.79788	-1.95536	1.29317	-5.13958		1.59999	-1.58822		1.25909	243.648
0.79749	-1.92393	1.29254	-5.21826		1.40004	-1.60601		1.23494	243.741
0.79708	-1.80185	1.29185	-5.16765		1.20006	-1.59375		1.20887	243.536
0.7966	-1.85644	1.29112	-5.14401		1.00006	-1.60148		1.18398	243.562
0.79613	-1.80096	1.29035	-5.20886		0.90003	-1.6003		1.159	243.905
0.79561	-1.98426	1.2895	-5.15934		0.80003	-1.60916		1.13304	243.676
0.79506	-1.8421	1.28859	-5.22525		0.70003	-1.58802		1.10765	243.497
0.79446	-1.90639	1.28765	-5.25167		0.60005	-1.56691		1.0822	243.649
0.79381	-1.87961	1.28663	-5.14555		0.50005	-1.56576		1.05619	243.398
0.79318	-1.88666	1.28558	-5.16477		0.40004	-1.56461		1.03041	243.368
0.79249	-1.84935	1.28447	-5.16995		0.30001	-1.52343		1.0047	244.03
0.79176	-1.81491	1.28333	-5.15958		0.20004	-1.50233		0.97825	243.661
0.791	-1.72133	1.28212	-5.21586		0.10005	-1.4612		0.95186	243.89
0.79022	-1.74632	1.28085	-5.17566		0.09002	-1.44805		0.92592	243.856
0.78943	-1.78233	1.27957	-5.15346		0.07003	-1.43183		0.89997	244.223
0.78856	-1.74948	1.27822	-5.1248		0.05001	-1.43559		0.87408	244.568
0.78768	-1.80706	1.27689	-5.19241		0.02999	-1.42933		0.84816	244.364
0.78679	-1.78383	1.27552	-5.17043		0.01003	-1.41315		0.82178	244.278
0.78591	-1.72229	1.27406	-5.19555		-0.01001	-1.38688		0.79482	244.226
0.78504	-1.78838	1.27252	-5.20399		-0.02997	-1.3807		0.76857	244.302
0.7841	-1.85063	1.27094	-5.20028		-0.04999	-1.36444		0.74235	244.433
0.78305	-1.82009	1.2693	-5.14862		-0.06999	-1.32822		0.71619	244.485
0.78197	-1.77126	1.26763	-5.09822		-0.08997	-1.32201		0.69	244.205
0.7809	-1.72866	1.26588	-5.14234		-0.10996	-1.3058		0.66357	244.554
0.77976	-1.81112	1.26415	-5.18683		-0.13001	-1.22951		0.63981	244.702
0.77859	-1.90466	1.26245	-5.17969		-0.15	-1.15329		0.60936	244.755
0.7774	-1.74262	1.26057	-5.17552		-0.17	-1.05706		0.58288	244.649
0.77619	-1.86044	1.25863	-5.06094		-0.19001	-0.93082		0.55716	244.059
0.77492	-1.89834	1.2566	-5.09901		-0.21003	-0.82457		0.53084	244.242
0.77365	-1.8534	1.25456	-5.08642		-0.22995	-0.71845		0.50465	244.054
0.77232	-2.08711	1.25246	-5.18372		-0.24996	-0.6322		0.47712	244.128
0.77095	-1.96219	1.25041	-5.10829		-0.26996	-0.57598		0.45055	243.905
0.76961	-2	1.24827	-5.05711		-0.28995	-0.51975		0.42399	244.318
0.7682	-2.01566	1.24599	-5.06458		-0.29996	-0.46663		0.39725	244.026
0.76677	-1.96856	1.2437	-5.1117		-0.34998	-0.32103		0.37064	244.252
0.76533	-1.9583	1.24136	-5.0911		-0.39998	-0.22546		0.3441	244.144
0.76384	-1.90894	1.23895	-5.07652		-0.44998	-0.1199		0.31739	244.196
0.76235	-1.87061	1.23647	-5.09275		-0.49997	-0.03435		0.29062	244.708
0.76081	-1.74056	1.23399	-5.06995		-0.54994	0.06119		0.26425	244.632
0.75931	-1.77777	1.23145	-5.04613		-0.59996	0.11679		0.2377	243.718
0.7578	-1.69573	1.22885	-5.07641		-0.64996	0.22236		0.2112	244.356
0.75615	-1.87868	1.22623	-5.11633		-0.69995	0.34791		0.1847	244.151
0.75451	-2.03292	1.22369	-5.00506		-0.74997	0.42352		0.15806	244.447
0.75278	-2.07703	1.22101	-5.09108		-0.79996	0.52907		0.13142	244.107
0.75103	-2.08132	1.21823	-5.03586		-0.84995	0.63462		0.1049	243.724
0.74927	-1.94767	1.2154	-5.04057		-0.99997	0.97136		0.07838	244.009
0.74748	-2.18792	1.21255	-5.03659		-1.11107	1.18705		0.05186	243.722
0.74596	-2.06091	1.20966	-5.08394		-1.22219	1.37278		0.02502	243.7
0.74416	-2.00467	1.20668	-5.08523		-1.3333	1.49849		-0.00103	244.191
0.74223	-2.13796	1.20363	-5.13101		-1.44442	1.64422		-0.02775	244.068
0.74032	-2.08906	1.20058	-5.07923		-1.55557	1.71998		-0.0542	243.949
0.73838	-2.10584	1.19761	-5.0042		-1.66661	1.80559		-0.08068	243.937
0.73639	-2.05464	1.19444	-5.08241		-1.77774	1.87133		-0.10714	244.279
0.73439	-2.16309	1.1912	-5.06803		-1.88886	1.89705		-0.13364	243.553
0.73251	-2.10802	1.18793	-5.00238		-1.99998	1.95277		-0.16017	243.553
0.73046	-2.31291	1.18458	-5.06334		-2.11107	2.00845		-0.18678	243.501
0.72838	-2.36344	1.18118	-5.10514		-2.22219	2.05418		-0.21291	243.059
0.72625	-2.27528	1.17775	-5.08744		-2.3333	2.08988		-0.23934	243.304
0.72409	-2.1732	1.17432	-5.11973		-2.44439	2.14558		-0.26667	243.421
0.72193	-2.11242	1.171	-5.08095		-2.55553	2.17132		-0.29363	243.179
0.71969	-2.21655	1.16746	-5.09309		-2.66665	2.21704		-0.32173	243.175
0.71748	-2.31415	1.16387	-5.0821		-2.77774	2.26272		-0.34566	242.753
0.71524	-2.36873	1.16031	-5.14372		-2.88885	2.29843		-0.37231	242.734
0.71297	-2.34894	1.15692	-5.09983		-2.99994	2.34412		-0.39981	242.735
0.71063	-2.34731	1.15319	-5.11764		-3.11105	2.38983		-0.42579	242.772
0.70831	-2.45048	1.14938	-5.07461		-3.22217	2.43555		-0.4527	242.711
0.70614	-2.57732	1.14566	-5.18286		-3.33331	2.4913		-0.47946	243.05
0.7037	-2.62248	1.14179	-5.15697		-3.4444	2.53698		-0.50567	242.929
0.70128	-2.52566	1.13784	-5.17593		-3.55553	2.59272		-0.53131	243.063
0.6988	-2.65604	1.13386	-5.21809		-3.66661	2.62839		-0.55767	242.977
0.6963	-2.61235	1.12982	-5.20882		-3.77774	2.66413		-0.58402	243.14
0.69384	-2.44313	1.12575	-5.27217		-3.88886	2.72984		-0.61025	242.836
0.69129	-2.35905	1.12173	-5.25849		-3.99994	2.76553		-0.6366	243.602
0.6887	-2.27842	1.11771	-5.29991		-3.8889	2.73991		-0.66297	243.871
0.6861	-2.33196	1.11352	-5.27635		-3.77779	2.69419		-0.68885	244.133
0.68348	-2.48131	1.10931	-5.30537		-3.66667	2.65847		-0.71518	244.243
0.68093	-2.42556	1.10504	-5.25505		-3.55554	2.62274		-0.74143	244.156
0.67828	-2.40824	1.1007	-5.31284		-3.44442	2.57702		-0.768	243.817
0.67556	-2.60805	1.09638	-5.30149		-3.33334	2.54134		-0.7944	244.199
0.67283	-2.46823	1.09206	-5.31807		-3.22223	2.50563		-0.82079	244.312
0.67003	-2.41978	1.08758	-5.31326		-3.1111	2.4899		-0.84684	244.198
0.66724	-2.42529	1.08304	-5.37484		-2.99999	2.42419		-0.87311	243.818
0.66444	-2.61449	1.07844	-5.38532		-2.88889	2.3785		-0.89946	244.063
0.66161	-2.65901	1.07383	-5.40298		-2.77777	2.35276		-0.92489	243.785
0.65876	-2.71867	1.06932	-5.34162		-2.6667	2.3071		-0.95024	243.627
0.65596	-2.8155	1.06474	-5.37622		-2.55552	2.26132		-0.97616	244.207
0.65315	-2.67728	1.06003	-5.37902		-2.44445	2.22565		-1.00206	244.29
0.65019	-2.7286	1.05538	-5.38747		-2.3333	2.18989		-1.02786	244.332
0.6472	-2.93029	1.0506	-5.40426		-2.22222	2.14422		-1.05376	244.198
0.64417	-3.02288	1.04573	-5.3595		-2.11111	2.10851		-1.07954	244.568
0.64129	-2.96019	1.04099	-5.39482		-2	2.0828		-1.10454	244.18
0.63826	-2.96783	1.03602	-5.45508		-1.88891	2.04711		-1.13017	244.053
0.63519	-2.83431	1.03103	-5.4578		-1.77777	1.99137		-1.15558	243.914
0.63206	-2.849	1.02597	-5.50425		-1.66666	1.97566		-1.18012	243.567
0.62907	-2.66501	1.02094	-5.44277		-1.55558	1.92999		-1.20526	243.642
0.62596	-2.79649	1.01602	-5.54107		-1.44447	1.90427		-1.23033	243.864
0.62278	-2.89236	1.01091	-5.51772		-1.33333	1.87853		-1.25505	243.856
0.61957	-2.84624	1.00574	-5.56854		-1.22224	1.84284		-1.27983	243.802
0.61633	-2.92254	1.00054	-5.5563		-1.11113	1.83713		-1.30445	243.816
0.6131	-3.003	0.99527	-5.62007		-1.00001	1.81142		-1.32733	243.975
0.60986	-2.84994	0.99011	-5.68674		-0.9	1.78026		-1.35065	243.952
0.60655	-2.96683	0.98472	-5.66534		-0.79998	1.77909		-1.37415	243.304
0.60339	-2.98866	0.9793	-5.70568		-0.69998	1.71796		-1.39704	244.018
0.60008	-2.98972	0.97385	-5.61579		-0.59999	1.68683		-1.41971	243.69
0.5967	-2.9817	0.96843	-5.71732		-0.49998	1.66568		-1.44229	244.44
0.59331	-2.82004	0.96313	-5.64799		-0.40003	1.61459		-1.46361	244.082
0.58992	-2.8181	0.95759	-5.75277		-0.3	1.61342		-1.48461	243.819
0.58647	-2.8168	0.95203	-5.74144		-0.20004	1.58233		-1.50577	243.919
0.58299	-2.86692	0.94635	-5.74062		-0.10003	1.54118		-1.51416	244.087
0.5795	-2.84272	0.94073	-5.70898		-0.09003	1.53806		-1.51215	244.124
0.57612	-2.93418	0.93512	-5.69063		-0.07	1.5218		-1.49753	244.327
0.57258	-2.75398	0.92937	-5.75518		-0.04999	1.51556		-1.47923	244.004
0.569	-2.84927	0.92358	-5.76364		-0.03003	1.49938		-1.46099	243.959
0.56543	-2.87848	0.91781	-5.79437		-0.01006	1.49319		-1.44139	243.562
0.56183	-2.84065	0.91216	-5.78529		0.01	1.46689		-1.4204	243.766
0.55824	-2.85763	0.9063	-5.79834		0.02999	1.46067		-1.39886	243.487
0.55458	-2.97738	0.90043	-5.84192		0.05001	1.43441		-1.37705	243.649
0.55109	-2.99102	0.89447	-5.8069		0.07	1.4082		-1.35424	243.721
0.54741	-2.99971	0.88855	-5.86505		0.08999	1.40199		-1.33108	243.43
0.54365	-3.12963	0.8826	-5.85198		0.11004	1.3557		-1.30831	243.413
0.5399	-3.03367	0.87649	-5.92023		0.13001	1.30951		-1.28455	243.404
0.53639	-3.03713	0.87036	-5.87092		0.15004	1.23324		-1.25991	243.372
0.53275	-3.16011	0.86432	-5.92548		0.17001	1.11705		-1.23517	243.616
0.52891	-3.22396	0.85833	-5.88773		0.19001	0.99082		-1.21016	243.801
0.52531	-3.2042	0.85213	-5.95949		0.21002	0.93458		-1.18503	243.883
0.52177	-3.17766	0.84605	-5.93795		0.22998	0.83841		-1.16036	243.788
0.51789	-3.19222	0.83975	-5.98592		0.24997	0.75219		-1.13483	243.973
0.51403	-3.21072	0.83359	-5.9563		0.26999	0.68593		-1.10913	243.788
0.51014	-3.20167	0.82727	-5.99502		0.28996	0.60974		-1.08376	243.725
0.50623	-3.29598	0.82087	-5.99975		0.29997	0.56662		-1.05797	243.849
0.50233	-3.16602	0.81449	-6.05295		0.34999	0.44103		-1.03186	244.12
0.49852	-3.16011	0.80826	-6.10879		0.40001	0.34542		-1.00576	244.23
0.49451	-3.23817	0.8018	-6.12922		0.44999	0.25988		-0.97972	243.881
0.49052	-3.40458	0.79537	-6.12865		0.50003	0.18426		-0.95361	243.539
0.48651	-3.34799	0.7888	-6.17326		0.55	0.09874		-0.92777	243.72
0.48247	-3.34014	0.78237	-6.24074		0.6	0.03316		-0.90252	243.975
0.47838	-3.39384	0.77576	-6.18651		0.65001	-0.06242		-0.87599	244.046
0.47437	-3.42904	0.76911	-6.327		0.7	-0.14798		-0.84953	244.17
0.47032	-3.40067	0.7625	-6.31626		0.75002	-0.21358		-0.82331	243.994
0.46619	-3.30719	0.75602	-6.33668		0.8	-0.32913		-0.79673	243.796
0.46205	-3.27001	0.74931	-6.32997		0.85002	-0.41471		-0.77017	244.152
0.45791	-3.35767	0.74288	-6.33334		0.90002	-0.51028		-0.74349	244.38
0.45377	-3.36378	0.73608	-6.32717		1.00003	-0.70144		-0.71704	244.137
0.44964	-3.36242	0.72944	-6.43604		1.11114	-0.88714		-0.69057	243.944
0.44553	-3.46	0.72259	-6.45648		1.22223	-1.02283		-0.66445	243.711
0.44127	-3.28431	0.71574	-6.47786		1.33336	-1.15857		-0.63797	244.069
0.43704	-3.24676	0.70893	-6.50687		1.44445	-1.24426		-0.6114	244.043
0.43292	-3.23948	0.70215	-6.53969		1.55558	-1.31998		-0.58504	244.294
0.42861	-3.29866	0.6952	-6.55275		1.66668	-1.33569		-0.55853	244.135
0.42434	-3.22379	0.68823	-6.60343		1.7778	-1.37141		-0.53202	244.11
0.42017	-3.2341	0.6813	-6.59228		1.88891	-1.37712		-0.50617	243.901
0.41582	-3.17735	0.67431	-6.60576		2.00002	-1.38282		-0.47978	244.24
0.4115	-3.20882	0.66723	-6.64049		2.11112	-1.38852		-0.45292	244.265
0.40714	-3.09466	0.66018	-6.70557		2.22225	-1.38425		-0.42565	244.381
0.40278	-3.24519	0.65326	-6.76934		2.33333	-1.37993		-0.39857	244.433
0.39843	-3.29243	0.64611	-6.77591		2.44446	-1.39567		-0.37272	244.293
0.39416	-3.39651	0.63909	-6.81872		2.55558	-1.38139		-0.34601	243.905
0.38973	-3.35451	0.63191	-6.78723		2.66668	-1.38709		-0.31995	243.997
0.38527	-3.35371	0.62485	-6.84242		2.77778	-1.37279		-0.29279	244.428
0.38084	-3.49582	0.61759	-6.89285		2.88889	-1.34849		-0.26606	244.141
0.37633	-3.53433	0.61035	-6.86804		3.00001	-1.32421		-0.23865	243.76
0.37187	-3.67859	0.60322	-6.85933		3.11114	-1.32995		-0.21213	243.803
0.36746	-3.60848	0.59595	-6.91781		3.22224	-1.32565		-0.18556	243.839
0.36295	-3.45608	0.58865	-6.92855		3.33336	-1.29137		-0.15929	243.77
0.35844	-3.52303	0.58129	-6.91094		3.44445	-1.26705		-0.13198	243.754
0.3539	-3.5519	0.57403	-6.96565		3.55556	-1.27276		-0.10617	243.738
0.34936	-3.62335	0.56662	-6.94622		3.66668	-1.24849		-0.07976	243.698
0.34488	-3.54937	0.5592	-7.03289		3.77777	-1.20417		-0.05316	244.243
0.34032	-3.56768	0.55188	-7.04717		3.88892	-1.18993		-0.02654	243.76
0.33568	-3.71474	0.54445	-7.10945		4.00002	-1.17563		-8.41328e-05	244.115
0.33127	-3.6368	0.53713	-7.02891					0.02656	244.051
0.3268	-3.61048	0.52981	-7.09267					0.0529	243.858
0.32215	-3.62279	0.5227	-7.05533					0.07933	244.004
0.31764	-3.57807	0.5152	-7.15603					0.10587	243.651
0.31301	-3.49157	0.50765	-7.09722					0.13232	243.664
0.30833	-3.5738	0.50018	-7.06311					0.15978	243.563
0.30365	-3.57877	0.49264	-7.097					0.18551	243.555
0.29895	-3.5083	0.48504	-7.10357					0.21195	243.706
0.29432	-3.52048	0.47737	-7.10867					0.2384	243.478
0.2897	-3.54733	0.4698	-7.05633					0.26486	243.303
0.28494	-3.60676	0.46211	-7.14389					0.2913	243.571
0.2802	-3.45003	0.45444	-7.12618					0.31784	243.139
0.27542	-3.44603	0.44686	-7.16239					0.34446	243.017
0.27062	-3.37332	0.4391	-7.12513					0.3709	242.967
0.26598	-3.27611	0.43149	-7.13107					0.39736	243.097
0.26122	-3.2936	0.42375	-7.16145					0.424	242.87
0.25643	-3.32609	0.41605	-7.21318					0.45037	243.407
0.25161	-3.51325	0.40826	-7.18132					0.47678	243.426
0.24682	-3.48939	0.40047	-7.19463					0.50412	243.812
0.24205	-3.44194	0.39279	-7.22272					0.53019	244.236
0.23726	-3.40016	0.38491	-7.22661					0.55631	243.715
0.23237	-3.42205	0.37703	-7.23674					0.5819	243.949
0.22763	-3.42888	0.36923	-7.22258					0.60815	244.218
0.22279	-3.43901	0.36137	-7.26813					0.63461	244.008
0.21795	-3.49278	0.35348	-7.27467					0.66204	243.675
0.21319	-3.54587	0.34563	-7.30927					0.68833	243.831
0.20834	-3.55944	0.33773	-7.30541					0.71434	243.777
0.20344	-3.46221	0.32999	-7.30538					0.74038	243.908
0.19852	-3.57846	0.32214	-7.31609					0.76642	244.087
0.19359	-3.51572	0.31432	-7.38965					0.79252	244.087
0.18881	-3.42201	0.30632	-7.37786					0.81904	243.975
0.18391	-3.45354	0.29832	-7.29813					0.84558	243.96
0.17895	-3.54314	0.29047	-7.3111					0.87128	243.862
0.17402	-3.47686	0.28244	-7.33561					0.89705	243.82
0.16902	-3.44488	0.27438	-7.44106					0.92282	243.792
0.16413	-3.50647	0.26641	-7.48576					0.94856	243.889
0.15925	-3.54385	0.25841	-7.62661					0.97461	243.584
0.15429	-3.46295	0.25034	-7.65751					1.00112	243.449
0.14931	-3.574	0.24234	-7.61715					1.02653	244.104
0.14432	-3.42523	0.23429	-7.60204					1.05203	244.021
0.13937	-3.42525	0.2263	-7.63906					1.07801	243.961
0.13445	-3.41599	0.21826	-7.56374					1.10329	243.833
0.12942	-3.3071	0.21029	-7.59049					1.12856	243.968
0.12439	-3.30931	0.20217	-7.52676					1.15427	243.895
0.11938	-3.30191	0.19403	-7.5106					1.17931	243.795
0.11436	-3.39508	0.18606	-7.41121					1.20418	243.714
0.10951	-3.27208	0.17789	-7.40185					1.23002	243.645
0.1045	-3.30415	0.16969	-7.5969					1.25451	243.829
0.09949	-3.35432	0.16166	-7.59529					1.27861	243.794
0.09446	-3.36441	0.15354	-7.597					1.30287	243.738
0.0894	-3.3731	0.14536	-7.64301					1.32668	244.041
0.08454	-3.19235	0.13727	-7.76113					1.35002	243.789
0.07946	-3.29209	0.12906	-7.84983					1.37398	244.145
0.07441	-3.32975	0.12085	-7.87505					1.39766	244.142
0.06935	-3.41296	0.11274	-7.95547					1.41956	244.316
0.06426	-3.35725	0.10465	-8.10205					1.44136	244.321
0.05935	-3.3627	0.09647	-8.12161					1.46288	244.471
0.05435	-3.21951	0.0883	-8.10884					1.48391	244.245
0.04931	-3.14097	0.08019	-7.89357					1.50333	244.181
0.04424	-3.03951	0.07196	-7.85953
0.03915	-3.05568	0.06373	-7.83718
0.03417	-3.05584	0.05567	-7.86238
0.02912	-3.09214	0.04748	-7.90014
0.02406	-2.90879	0.03922	-7.96132
0.01915	-2.84313	0.03112	-7.93584
0.01406	-3.02855	0.02293	-7.94835
0.00908	-2.92788	0.01479	-7.95922
0.00412	-2.96288	0.00672	-7.9155
-0.000938272	-2.96939	-0.00143	-7.90133
-0.00602	-3.09368	-0.00968	-7.86682
-0.0111	-3.07533	-0.01781	-7.95348
-0.01611	-3.03109	-0.02601	-7.96302
-0.02109	-2.95785	-0.03423	-7.85059
-0.02616	-2.87839	-0.0424	-7.90867
-0.03124	-2.88986	-0.05048	-7.86804
-0.03633	-2.80517	-0.0587	-7.92322
-0.04138	-2.78383	-0.06692	-7.8742
-0.04627	-2.73543	-0.07506	-7.82186
-0.0513	-2.83785	-0.083	-7.90568
-0.05635	-2.75897	-0.0911	-7.62075
-0.06144	-2.69463	-0.09909	-7.56779
-0.06651	-2.78366	-0.10728	-7.48684
-0.07144	-2.72196	-0.1155	-7.44038
-0.0765	-2.66102	-0.12355	-7.52383
-0.08134	-2.70734	-0.13176	-7.58104
-0.08622	-2.70563	-0.13996	-7.70132
-0.09127	-2.74521	-0.14798	-7.71315
-0.09611	-2.73406	-0.15606	-7.72644
-0.10111	-2.63793	-0.16427	-7.73887
-0.10613	-2.68683	-0.1724	-7.63614
-0.11117	-2.79474	-0.1805	-7.37554
-0.1162	-2.80393	-0.18848	-7.32385
-0.1211	-2.76479	-0.19652	-7.11555
-0.12606	-2.83475	-0.20449	-6.97094
-0.1311	-2.76133	-0.21263	-6.85193
-0.1361	-2.78264	-0.22073	-6.71958
-0.14112	-2.72248	-0.22872	-6.55767
-0.14601	-2.80296	-0.23685	-6.47422
-0.15087	-2.72365	-0.24494	-6.44497
-0.15582	-2.69889	-0.25279	-6.43644
-0.16081	-2.7611	-0.26082	-6.43926
-0.1658	-2.79246	-0.26897	-6.25153
-0.17076	-2.67759	-0.27691	-6.14699
-0.17559	-2.67405	-0.28492	-6.15331
-0.18056	-2.53375	-0.29263	-6.01195
-0.1854	-2.36268	-0.30026	-5.86768
-0.19024	-2.40309	-0.3081	-5.63192
-0.19518	-2.39353	-0.31613	-5.38762
-0.19987	-2.2294	-0.3241	-5.17431
-0.20474	-1.89396	-0.33193	-4.84096
-0.20963	-1.76907	-0.33991	-4.5657
-0.21457	-1.49373	-0.34782	-4.40884
-0.21944	-1.2366	-0.35555	-4.16809
-0.22423	-1.02812	-0.36343	-3.89084
-0.22903	-0.79	-0.37138	-3.58911
-0.23394	-0.53643	-0.3792	-3.34157
-0.23875	-0.31992	-0.38701	-2.9495
-0.24362	-0.07127	-0.39469	-2.65394
-0.24838	0.13839	-0.40244	-2.38912
-0.25303	0.30542	-0.41008	-1.81644
-0.25782	0.57599	-0.41791	-1.35851
-0.26263	0.86125	-0.42571	-0.97179
-0.26745	0.96479	-0.43335	-0.68951
-0.27228	1.1482	-0.44113	-0.40811
-0.2769	1.19045	-0.44881	-0.01735
-0.28165	1.30112	-0.4564	0.14928
-0.28639	1.40348	-0.46398	0.5613
-0.29091	1.49948	-0.47173	0.91586
-0.29538	1.61566	-0.4794	1.19472
-0.2999	1.65873	-0.48691	1.42745
-0.30443	1.76269	-0.49445	1.692
-0.3091	1.80001	-0.50171	1.94251
-0.31378	1.9093	-0.50914	2.11739
-0.31847	1.84748	-0.51663	2.24377
-0.32314	1.92429	-0.52421	2.45517
-0.32765	1.74355	-0.53171	2.57841
-0.33222	1.83731	-0.5391	2.75483
-0.33689	1.88779	-0.54659	2.87682
-0.34146	1.88492	-0.554	3.03442
-0.34604	1.98619	-0.56126	3.16496
-0.35058	1.96781	-0.56864	3.29895
-0.35494	2.06578	-0.57609	3.37581
-0.35945	2.0446	-0.58344	3.54197
-0.36398	2.07873	-0.59064	3.65838
-0.36855	2.0884	-0.59791	3.76926
-0.37307	2.0761	-0.60503	3.82063
-0.37752	2.07168	-0.61217	3.87544
-0.38185	2.09609	-0.61934	4.00552
-0.38633	2.18449	-0.62658	4.04757
-0.39072	2.12136	-0.63381	4.1744
-0.39499	2.34814	-0.64084	4.25959
-0.39938	2.34658	-0.64801	4.39823
-0.40371	2.318	-0.65505	4.47885
-0.40792	2.3283	-0.66205	4.56387
-0.41228	2.31887	-0.669	4.54557
-0.41664	2.32433	-0.6761	4.79308
-0.42098	2.34023	-0.68315	4.83265
-0.42529	2.38538	-0.69004	4.92376
-0.42954	2.45169	-0.69694	5.07217
-0.43369	2.49161	-0.70383	5.16994
-0.43799	2.54273	-0.7107	5.23068
-0.44224	2.51476	-0.71741	5.36999
-0.44644	2.37332	-0.72424	5.43581
-0.45062	2.45123	-0.7311	5.49432
-0.45476	2.63412	-0.7379	5.5993
-0.45873	2.66409	-0.74453	5.67311
-0.46289	2.61946	-0.75128	5.7364
-0.46704	2.71314	-0.75788	5.75753
-0.47117	2.69211	-0.7645	5.81481
-0.47529	2.64087	-0.771	5.90032
-0.47939	2.75957	-0.77763	5.896
-0.48331	2.79674	-0.78426	5.91314
-0.48732	2.70916	-0.79081	6.01358
-0.49133	2.71712	-0.79717	5.98243
-0.49528	2.79128	-0.80361	6.09435
-0.49893	2.88752	-0.80986	6.10564
-0.50286	2.84502	-0.81623	6.15789
-0.50676	2.99514	-0.82245	6.19664
-0.51049	2.9912	-0.82882	6.1807
-0.51438	3.0175	-0.83517	6.31512
-0.51828	3.06543	-0.84149	6.2844
-0.52215	3.04738	-0.8476	6.30207
-0.52599	2.97191	-0.85383	6.40532
-0.52984	2.94676	-0.85992	6.38251
-0.53355	2.94052	-0.86603	6.40903
-0.53723	2.83111	-0.87202	6.44023
-0.54101	2.78601	-0.8781	6.49055
-0.54475	2.81602	-0.88418	6.53171
-0.54842	2.90516	-0.89022	6.53036
-0.5521	2.88018	-0.89612	6.47303
-0.55573	2.83937	-0.90198	6.56616
-0.5593	2.88176	-0.90774	6.61489
-0.56275	2.83579	-0.9133	6.61273
-0.56635	2.89007	-0.91912	6.64491
-0.56995	2.85051	-0.92475	6.59921
-0.57354	2.73519	-0.9305	6.61739
-0.57713	2.81262	-0.93626	6.68352
-0.58061	2.86404	-0.94198	6.69275
-0.58409	2.8161	-0.94756	6.74334
-0.58741	2.90108	-0.95308	6.70203
-0.59082	2.89589	-0.95863	6.72355
-0.59425	2.86875	-0.96409	6.76858
-0.59765	2.93009	-0.96957	6.80018
-0.60083	2.92129	-0.97492	6.82091
-0.60414	3.05482	-0.98031	6.744
-0.60742	3.08866	-0.98571	6.8213
-0.61068	3.02485	-0.99109	6.79297
-0.61378	3.0787	-0.99638	6.87661
-0.61701	3.00743	-1.0015	6.92061
-0.62024	3.17092	-1.00667	6.91137
-0.62345	3.03635	-1.01178	6.89671
-0.62662	2.99638	-1.01674	6.95834
-0.6298	3.06526	-1.02184	6.89771
-0.63293	2.94611	-1.02676	6.95545
-0.636	2.98395	-1.03174	7.00205
-0.63894	3.01056	-1.03675	6.98551
-0.64199	3.01065	-1.04171	7.04619
-0.64503	2.95785	-1.04664	7.00848
-0.64804	2.99382	-1.05142	6.99947
-0.65096	3.03221	-1.05613	7.09047
-0.65386	3.10037	-1.06088	6.9893
-0.65678	3.02878	-1.06554	7.03235
-0.65963	3.11083	-1.07019	7.06176
-0.66246	2.95462	-1.07485	6.97629
-0.66512	3.05851	-1.07931	7.01973
-0.66792	3.02755	-1.08388	7.10749
-0.67073	3.06216	-1.08838	7.05507
-0.67351	3.13034	-1.09288	7.10887
-0.67627	3.18326	-1.09731	7.07557
-0.67901	3.12733	-1.10167	7.08266
-0.68168	3.26001	-1.10586	7.16308
-0.68432	3.20586	-1.11011	7.0473
-0.68697	3.20305	-1.11434	7.07567
-0.68946	3.15787	-1.11816	7.0678
-0.69195	3.121	-1.1222	7.03929
-0.69448	3.06964	-1.12633	7.05517
-0.69701	3.11947	-1.13023	7.05887
-0.69951	3.15549	-1.13422	7.04719
-0.70196	3.07222	-1.13822	7.00613
-0.70434	3.06929	-1.14215	7.04723
-0.70675	3.07321	-1.14609	7.01429
-0.7091	3.11482	-1.14995	7.01438
-0.71144	3.09026	-1.15372	6.98809
-0.71373	3.09154	-1.15731	6.99926
-0.71585	3.06655	-1.16097	6.99232
-0.71809	2.96979	-1.1646	6.97856
-0.72033	2.94101	-1.16817	7.00312
-0.72254	2.94425	-1.17168	6.9513
-0.72472	2.95273	-1.1752	6.95013
-0.72686	2.91026	-1.17869	6.97461
-0.72899	2.90919	-1.18197	7.03491
-0.7311	3.12547	-1.18533	6.96067
-0.73314	2.85082	-1.18865	7.04148
-0.73519	3.00553	-1.19193	6.9836
-0.73716	3.08487	-1.19519	7.03901
-0.73916	2.97195	-1.19837	7.002
-0.74101	2.98436	-1.20151	6.98123
-0.74284	3.05908	-1.2046	6.98709
-0.74474	2.99681	-1.20749	6.96208
-0.74661	2.96639	-1.21041	7.02619
-0.74843	3.05655	-1.21333	7.02115
-0.75025	2.91118	-1.21619	7.0234
-0.75199	2.94548	-1.21896	7.02025
-0.7537	2.9372	-1.22159	7.06108
-0.75536	2.96175	-1.22434	7.01895
-0.75702	3.06472	-1.22704	6.95621
-0.75864	2.96941	-1.22967	6.95869
-0.76024	2.98207	-1.23219	7.0221
-0.76183	2.96791	-1.23461	6.95839
-0.76338	2.92315	-1.23713	7.0383
-0.7649	2.85384	-1.23958	6.99918
-0.76636	2.84193	-1.24196	6.99561
-0.76764	2.76256	-1.24434	7.03079
-0.76905	2.75623	-1.24668	6.99174
-0.77048	2.75798	-1.24894	6.99368
-0.77186	2.82687	-1.25113	6.9759
-0.77319	2.74411	-1.25328	6.9919
-0.7745	2.81572	-1.25541	7.0778
-0.77578	2.82056	-1.25743	7.07202
-0.77703	2.70685	-1.25925	7.07709
-0.77825	2.93757	-1.26116	7.04806
-0.77945	3.00847	-1.26305	7.08927
-0.78063	3.00363	-1.26488	7.08681
-0.78178	3.11202	-1.26666	7.09306
-0.78287	3.12071	-1.26841	7.08601
-0.78391	2.96213	-1.27008	7.13845
-0.78495	2.83752	-1.27168	7.05574
-0.78595	2.81439	-1.27329	7.07568
-0.78691	2.77749	-1.27483	7.13531
-0.78786	2.86543	-1.27633	7.12694
-0.78876	2.70153	-1.27776	7.15004
-0.78966	2.75303	-1.27917	7.10325
-0.79049	2.88148	-1.28053	7.07617
-0.79131	2.76729	-1.28184	7.10692
-0.79208	2.95559	-1.28307	7.11506
-0.79273	2.95977	-1.28422	7.15644
-0.79335	2.95055	-1.28527	7.07402
-0.79401	3.0008	-1.28632	7.12734
-0.79467	2.9831	-1.28737	7.15855
-0.79528	2.98435	-1.28835	7.16079
-0.79587	2.8801	-1.28929	7.14789
-0.79644	2.78795	-1.29018	7.09721
-0.79696	2.78906	-1.29103	7.08978
-0.79747	2.75114	-1.29182	7.04469
-0.79793	2.81541	-1.29256	7.13236
-0.79836	2.86222	-1.29324	7.07626
-0.79875	2.83743	-1.29387	7.11474
-0.79912	2.8189	-1.29446	7.09111
-0.79945	2.90078	-1.295	7.07307
-0.79976	2.81064	-1.29547	7.09085
-0.80004	2.84943	-1.2959	7.13743
-0.80027	2.92015	-1.29628	7.08275
-0.80047	2.83307	-1.2966	7.13152
-0.80066	2.90228	-1.29687	7.16233
-0.80083	3.05238	-1.29708	7.12596
-0.80091	3.05527	-1.29726	7.22208
-0.80104	3.16687	-1.29738	7.18993
-0.80106	3.13789	-1.29749	7.13414
-0.80108	3.03793	-1.2975	7.12686
-0.80108	2.98828	-1.29748	7.21085
-0.80104	2.8159	-1.29733	7.18188
-0.80092	2.91991	-1.29722	7.2498
-0.80083	2.88644	-1.29704	7.2665
-0.80067	2.97325	-1.29681	7.27344
-0.80046	2.94116	-1.29654	7.26091
-0.80027	2.95295	-1.2962	7.26918
-0.80005	2.99925	-1.29583	7.28948
-0.79975	2.93759	-1.29537	7.25145
-0.79946	2.97504	-1.29489	7.24738
-0.79912	2.98969	-1.29436	7.2475
-0.79875	2.93254	-1.29377	7.20758
-0.79836	2.90856	-1.29311	7.17688
-0.79796	2.95023	-1.29242	7.1559
-0.79748	2.8247	-1.29167	7.20655
-0.79698	2.80293	-1.29087	7.18266
-0.79644	2.88992	-1.29003	7.18901
-0.79587	2.96352	-1.28914	7.17022
-0.7953	2.9973	-1.2882	7.22779
-0.79468	2.93838	-1.2872	7.17263
-0.794	2.89198	-1.28618	7.16798
-0.79335	3.04446	-1.28509	7.15831
-0.79272	2.90966	-1.28404	7.10944
-0.79205	2.91897	-1.2829	7.13799
-0.79129	2.90813	-1.28164	7.19167
-0.79049	2.86544	-1.28034	7.17058
-0.78964	2.84847	-1.27896	7.18573
-0.78875	2.70645	-1.27757	7.14613
-0.78783	2.74481	-1.27612	7.1366
-0.78691	2.73406	-1.27462	7.18775
-0.78593	2.64253	-1.27306	7.1193
-0.78494	2.67362	-1.27151	7.19618
-0.78389	2.73159	-1.26989	7.10571
-0.78287	2.80924	-1.26823	7.14848
-0.78177	2.73426	-1.26648	7.12723
-0.78063	2.80798	-1.2647	7.084
-0.77943	2.79372	-1.26287	7.08681
-0.77825	2.66039	-1.26097	7.1242
-0.77704	2.69759	-1.25909	7.15807
-0.77577	2.74478	-1.25725	7.09583
-0.77451	2.72966	-1.25521	7.17789
-0.7732	2.76414	-1.2531	7.17162
-0.77184	2.90682	-1.25095	7.16477
-0.77047	2.81257	-1.24875	7.16998
-0.76903	2.88641	-1.2465	7.17536
-0.76765	2.9953	-1.24416	7.10256
-0.76634	2.904	-1.2418	7.14705
-0.7649	2.95198	-1.23942	7.17142
-0.76336	2.85886	-1.23696	7.12012
-0.76182	2.83213	-1.23445	7.0747
-0.76022	2.96175	-1.23205	7.05519
-0.75865	3.15181	-1.22954	7.08387
-0.757	3.00877	-1.2269	7.08455
-0.75535	3.03645	-1.2242	6.98874
-0.75369	3.1067	-1.22145	7.07478
-0.75199	2.97337	-1.21885	6.97347
-0.75022	3.10609	-1.21606	7.08035
-0.7484	3.06615	-1.21321	7.04211
-0.74659	2.9524	-1.2103	7.13231
-0.74471	2.91531	-1.20738	7.06192
-0.7428	3.05326	-1.2045	7.01613
-0.74098	3.01183	-1.2014	7.00696
-0.7391	2.992	-1.19827	7.0788
-0.73713	2.98603	-1.1951	7.02456
-0.73514	3.07328	-1.19184	7.02735
-0.7331	2.9531	-1.18858	7.03988
-0.73103	3.08312	-1.18524	7.05899
-0.72892	3.01062	-1.18188	7.03886
-0.72681	3.03785	-1.1786	7.00681
-0.72467	3.15003	-1.17511	7.07709
-0.72247	3.19079	-1.17162	7.0816
-0.72027	3.24191	-1.16812	7.09579
-0.71802	3.31424	-1.16454	7.10984
-0.71579	3.33861	-1.16094	7.07082
-0.7137	3.18278	-1.15726	7.07143
-0.71136	3.18018	-1.15366	7.10597
-0.70904	3.11155	-1.14988	7.09215
-0.70667	3.07529	-1.14603	7.0795
-0.70429	3.11294	-1.1421	7.12091
-0.70186	3.13472	-1.13817	7.10812
-0.69943	3.01	-1.13417	7.15306
-0.69692	3.0437	-1.13019	7.09449
-0.69439	3.14782	-1.12627	7.14724
-0.69187	3.07541	-1.12214	7.15987
-0.68936	3.07171	-1.11812	7.17628
-0.68686	3.09058	-1.11428	7.18522
-0.68423	3.15775	-1.11006	7.2504
-0.68159	3.22883	-1.10579	7.19417
-0.67889	3.09902	-1.1016	7.24068
-0.67616	3.07507	-1.09725	7.22339
-0.67339	3.06665	-1.09281	7.23173
-0.67061	3.10422	-1.08832	7.21245
-0.66779	2.966	-1.08379	7.22739
-0.665	3.03908	-1.07922	7.21985
-0.66234	3.014	-1.07476	7.24874
-0.6595	3.095	-1.07012	7.28952
-0.65664	3.01631	-1.06546	7.30138
-0.65374	2.88998	-1.0608	7.31
-0.65082	3.05858	-1.05605	7.30761
-0.64787	3.0105	-1.05131	7.32021
-0.64485	3.10974	-1.04653	7.38976
-0.64181	3.21829	-1.04159	7.31754
-0.63875	3.27685	-1.03663	7.37217
-0.63582	3.16171	-1.03162	7.4092
-0.63274	3.12806	-1.02664	7.37924
-0.6296	3.08414	-1.0217	7.36796
-0.62642	3.06232	-1.01661	7.40694
-0.62326	2.99789	-1.01166	7.44317
-0.62003	3.0477	-1.00654	7.42696
-0.61679	3.10728	-1.00131	7.41134
-0.61353	2.92243	-0.99622	7.42975
-0.61045	3.02658	-0.99089	7.42556
-0.60719	2.9301	-0.98553	7.43317
-0.60389	2.85999	-0.98011	7.44696
-0.60058	3.02428	-0.97471	7.47949
-0.59739	2.98732	-0.96936	7.56625
-0.59398	2.98727	-0.96387	7.51292
-0.59056	2.91868	-0.95841	7.59498
-0.58713	3.04034	-0.95285	7.51226
-0.58381	2.97827	-0.94732	7.48031
-0.58033	2.91515	-0.9417	7.49891
-0.57681	2.98429	-0.93597	7.57384
-0.5732	2.87343	-0.93021	7.5638
-0.56963	2.96866	-0.92444	7.54604
-0.56604	3.25241	-0.9188	7.54909
-0.56244	3.04424	-0.913	7.60145
-0.55898	3.03792	-0.90745	7.59643
-0.5554	3.13996	-0.90165	7.63569
-0.55175	3.06439	-0.89579	7.63594
-0.54806	3.16613	-0.88986	7.64813
-0.54439	3.23573	-0.88381	7.73444
-0.54062	3.28505	-0.8777	7.69001
-0.53683	3.26109	-0.87164	7.69412
-0.53317	3.19455	-0.86565	7.67664
-0.52941	3.08847	-0.85951	7.73119
-0.52558	3.15187	-0.85338	7.74519
-0.52174	3.11789	-0.84714	7.70424
-0.51785	3.07772	-0.841	7.752
-0.51396	3.05389	-0.83467	7.73498
-0.51008	3.02065	-0.82831	7.80296
-0.50635	3.04437	-0.82194	7.7906
-0.50243	2.93976	-0.81571	7.8114
-0.49849	2.93914	-0.80934	7.85426
-0.49483	2.94916	-0.80308	7.86356
-0.49087	2.82532	-0.79659	7.91248
-0.48685	2.92944	-0.79022	7.91042
-0.48284	2.93925	-0.78365	7.90648
-0.47892	2.79011	-0.777	7.93974
-0.47479	2.87373	-0.77035	7.88666
-0.47066	2.87738	-0.76389	7.95115
-0.46651	2.80944	-0.75726	7.92114
-0.46236	2.8907	-0.75062	7.99962
-0.45823	2.95056	-0.74385	7.92309
-0.45425	2.82426	-0.73721	7.96641
-0.45009	2.86239	-0.73038	7.94338
-0.44587	3.06849	-0.72353	7.99691
-0.44169	2.95048	-0.7167	8.02819
-0.4374	2.90231	-0.70998	7.99458
-0.4331	2.84541	-0.70309	7.97962
-0.42899	2.88523	-0.69616	8.00162
-0.42469	3.00882	-0.68927	8.01734
-0.42039	3.01548	-0.68235	8.03229
-0.41603	3.09777	-0.67526	8.03567
-0.41167	3.13444	-0.66815	7.95566
-0.40733	3.02373	-0.66124	8.00461
-0.40313	3.05386	-0.65421	8.04865
-0.39879	2.93318	-0.64713	8.05025
-0.39438	2.97637	-0.63995	8.05426
-0.39011	2.96763	-0.63291	7.97584
-0.38569	2.7767	-0.62566	7.98946
-0.38121	2.99159	-0.6184	8.02982
-0.3769	3.03655	-0.61126	8.01383
-0.37238	3.01497	-0.60409	8.07985
-0.36786	3.12467	-0.59697	8.03987
-0.36329	3.15865	-0.58966	7.98599
-0.35877	3.18772	-0.58245	7.99285
-0.35428	3.12559	-0.57505	8.0312
-0.34991	3.09863	-0.56758	8.01292
-0.34533	3.00997	-0.56026	8.01467
-0.34076	3.15035	-0.55297	8.03376
-0.33615	3.09747	-0.54553	8.04684
-0.3315	2.92026	-0.538	8.04208
-0.32696	2.97399	-0.53064	8.03617
-0.32239	2.92702	-0.5231	8.06303
-0.31774	2.96171	-0.5155	8.07313
-0.31304	2.99428	-0.50805	8.06791
-0.30834	3.00588	-0.50059	8.10757
-0.30369	3.0656	-0.49335	8.09416
-0.2992	2.98633	-0.48572	8.15669
-0.29465	3.03028	-0.47824	8.11083
-0.2902	2.99442	-0.47051	8.14919
-0.28563	2.95821	-0.46279	8.12754
-0.28086	2.81137	-0.45523	8.06621
-0.27614	2.7423	-0.4476	8.10177
-0.27148	2.69595	-0.43987	8.1351
-0.26664	2.76687	-0.43212	8.13682
-0.26182	2.83088	-0.42444	8.17606
-0.25701	2.80305	-0.41663	8.1968
-0.25223	2.76358	-0.40881	8.14816
-0.24762	2.76612	-0.40121	8.22979
-0.2428	2.81614	-0.39342	8.1674
-0.23793	2.77491	-0.38571	8.22031
-0.23307	2.71471	-0.3779	8.18437
-0.22819	2.6431	-0.37004	8.1399
-0.2234	2.65439	-0.36209	8.17738
-0.21861	2.5167	-0.35426	8.14813
-0.2137	2.58302	-0.34648	8.09778
-0.20879	2.56989	-0.33853	8.13988
-0.20389	2.60481	-0.33055	8.11089
-0.19904	2.63303	-0.32273	8.16392
-0.1943	2.76157	-0.31471	8.06566
-0.18937	2.55431	-0.30671	8.13644
-0.18457	2.53125	-0.29892	8.0941
-0.17965	2.67816	-0.29128	8.11118
-0.1747	2.72017	-0.28349	8.13105
-0.16988	2.8141	-0.2755	8.06403
-0.1649	2.79387	-0.26749	7.92758
-0.1599	2.86534	-0.25938	7.88386
-0.15493	2.88714	-0.2514	7.90302
-0.14997	2.9411	-0.24349	7.87833
-0.14515	2.89187	-0.23537	7.86331
-0.1402	2.9014	-0.22725	7.8611
-0.13517	2.71727	-0.21929	7.93746
-0.13017	2.68119	-0.21113	7.91215
-0.12514	2.7291	-0.20302	8.00659
-0.12018	2.64619	-0.19509	7.99969
-0.11527	2.84445	-0.18702	8.12586
-0.11023	2.6053	-0.17899	7.99775
-0.10519	2.56988	-0.1709	7.915
-0.10017	2.88119	-0.16275	7.96597
-0.09523	2.84855	-0.15457	7.93276
-0.09032	2.77224	-0.14653	7.83697
-0.08527	2.83427	-0.13842	7.64289
-0.08046	2.8021	-0.13021	7.61414
-0.07556	2.88741	-0.12205	7.66068
-0.07048	2.85442	-0.11398	7.46042
-0.06556	2.72325	-0.10576	7.27512
-0.06048	2.68438	-0.0976	7.32699
-0.05542	2.56345	-0.08958	7.3708
-0.05037	2.83024	-0.08152	7.58364
-0.04535	2.77567	-0.07351	7.57046
-0.04045	2.68831	-0.06539	7.54564
-0.03536	2.68307	-0.05714	7.56082
-0.03027	2.6454	-0.04895	7.4981
-0.02522	2.776	-0.04089	7.34221
-0.02011	2.82828	-0.03267	7.45447
-0.0152	2.70292	-0.02445	7.48387
-0.01014	2.74591	-0.0163	7.47472
-0.00507	2.73963	-0.00812	7.41131
7.12202e-06	2.74645	9.9394e-05	7.39478
0.00505	2.71215	0.00823	7.35276
0.00999	2.80432	0.01637	7.23734
0.01502	2.75603	0.02444	7.15893
0.02009	2.77283	0.03266	7.17389
0.025	2.82813	0.04079	7.15377
0.03007	2.74635	0.04902	7.12642
0.03511	2.7418	0.05719	7.1306
0.04012	2.71114	0.06526	7.0654
0.0452	2.5683	0.07352	7.1253
0.05027	2.66147	0.08172	6.92019
0.05527	2.67137	0.0898	7.18917
0.06026	2.58959	0.09798	7.08022
0.06521	2.58839	0.10615	7.18878
0.07033	2.62757	0.11424	7.05566
0.07536	2.51961	0.12239	7.01994
0.08041	2.52759	0.1306	6.80558
0.08543	2.40988	0.13876	6.6602
0.09033	2.49973	0.14685	6.48193
0.09538	2.38609	0.15501	6.47895
0.10041	2.35598	0.16311	6.39498
0.10542	2.27451	0.1712	6.36951
0.11041	2.2209	0.17936	6.48463
0.11529	2.25182	0.18749	6.44959
0.1203	2.21149	0.19549	6.49601
0.12533	2.20757	0.2036	6.63182
0.13034	2.11793	0.21172	6.57488
0.13539	2.07273	0.21966	6.54937
0.14027	2.00445	0.2277	6.5469
0.14525	1.96522	0.23574	6.36419
0.15021	1.92979	0.24374	6.1753
0.15519	1.82401	0.25174	6.0869
0.16014	1.95627	0.25979	5.96738
0.16499	1.96861	0.26778	5.90223
0.1699	1.91634	0.27579	5.74685
0.1749	1.83297	0.28382	5.51319
0.17983	1.7748	0.29181	5.45931
0.18479	1.81515	0.29967	5.29194
0.18966	1.68792	0.30767	5.16572
0.19448	1.71799	0.31565	4.97921
0.19939	1.63459	0.32346	4.79986
0.20429	1.53687	0.33125	4.55541
0.20916	1.24414	0.33907	4.29811
0.21404	1.21058	0.34692	3.90701
0.21876	0.93441	0.35477	3.65232
0.22364	0.62927	0.36265	3.37158
0.22843	0.09731	0.37049	3.02222
0.2332	-0.247	0.37833	2.7502
0.2381	-0.48647	0.38618	2.37489
0.24285	-0.68913	0.39402	1.90421
0.24763	-0.97585	0.40169	1.44373
0.25242	-1.10743	0.40947	1.09004
0.25722	-1.27049	0.41729	0.54404
0.26202	-1.47054	0.42493	0.13079
0.26677	-1.54855	0.43268	-0.19302
0.27141	-1.69336	0.4403	-0.40632
0.27623	-1.73895	0.44802	-0.72519
0.28097	-1.97349	0.45559	-0.99217
0.28572	-1.93098	0.46325	-1.20457
0.29045	-2.04414	0.47096	-1.38855
0.29505	-2.08156	0.4785	-1.58391
0.29972	-2.15077	0.48615	-1.71054
0.3044	-2.14161	0.49374	-1.91394
0.30907	-2.23741	0.50126	-2.22329
0.31375	-2.20757	0.50872	-2.32163
0.31837	-2.22769	0.51627	-2.48679
0.32288	-2.28667	0.5237	-2.61541
0.32753	-2.32323	0.53086	-2.72357
0.33191	-2.4573	0.53812	-2.87897
0.33641	-2.40758	0.5455	-3.01113
0.34105	-2.40888	0.55286	-3.09678
0.34558	-2.58492	0.56017	-3.20006
0.35005	-2.52285	0.56758	-3.29187
0.35459	-2.47595	0.575	-3.415
0.35912	-2.56953	0.58222	-3.51592
0.36361	-2.60308	0.58957	-3.58076
0.36815	-2.62878	0.59687	-3.68164
0.37252	-2.6463	0.60408	-3.7791
0.37701	-2.64507	0.61121	-3.8938
0.38148	-2.73731	0.61845	-4.00536
0.38591	-2.76603	0.62568	-4.07934
0.39036	-2.74789	0.63274	-4.11803
0.39481	-2.86364	0.6399	-4.12059
0.39904	-2.8607	0.64692	-4.20478
0.4034	-2.88988	0.65401	-4.27746
0.40776	-2.89225	0.66092	-4.35183
0.41211	-2.89449	0.66798	-4.375
0.41644	-2.92786	0.67506	-4.34191
0.42078	-3.03504	0.68202	-4.38284
0.4249	-2.923	0.68895	-4.49001
0.42921	-2.9765	0.69588	-4.48559
0.43349	-2.88766	0.7028	-4.46559
0.43759	-3.05437	0.70953	-4.46965
0.44183	-2.92852	0.71634	-4.46279
0.44611	-2.94724	0.7232	-4.45683
0.45017	-2.95612	0.73004	-4.50505
0.45431	-2.8831	0.73668	-4.59157
0.45843	-2.86026	0.74348	-4.59533
0.46257	-2.80472	0.74987	-4.63863
0.4667	-2.77894	0.75654	-4.62346
0.47083	-2.75119	0.76301	-4.69364
0.47484	-2.76092	0.76963	-4.72345
0.47888	-2.73866	0.7763	-4.75043
0.48294	-2.74992	0.78288	-4.73652
0.48699	-2.70863	0.78929	-4.75428
0.49098	-2.78609	0.79582	-4.78457
0.49498	-2.7919	0.80226	-4.80037
0.49896	-2.73965	0.80868	-4.8271
0.50276	-2.60524	0.8149	-4.80786
0.50667	-2.67358	0.82128	-4.8816
0.51057	-2.61724	0.82766	-4.88801
0.51445	-2.71029	0.83399	-4.85449
0.51833	-2.70774	0.84011	-4.95278
0.5222	-2.55379	0.84641	-4.89773
0.52569	-2.72323	0.85248	-4.89546
0.52934	-2.71842	0.85865	-4.91316
0.53316	-2.73048	0.86461	-4.93711
0.53673	-2.8495	0.87066	-4.95612
0.54027	-2.69973	0.87678	-4.9808
0.54403	-2.80527	0.8829	-4.97893
0.54777	-2.86562	0.8888	-4.98813
0.55143	-2.71079	0.89471	-5.0534
0.55492	-2.68926	0.90066	-5.10297
0.55857	-2.7272	0.90654	-5.08394
0.56217	-2.77019	0.91235	-5.11092
0.56574	-2.70978	0.91797	-5.18931
0.56934	-2.77845	0.92378	-5.08536
0.5729	-2.82654	0.92955	-5.20696
0.57643	-2.89185	0.93532	-5.12212
0.57982	-2.74546	0.9409	-5.14543
0.58329	-2.68605	0.94651	-5.20872
0.58677	-2.6796	0.95216	-5.17354
0.59021	-2.57433	0.9577	-5.17303
0.59359	-2.66418	0.96323	-5.18365
0.59698	-2.53175	0.96851	-5.14222
0.60036	-2.55016	0.97396	-5.18609
0.60365	-2.43832	0.9794	-5.2189
0.60682	-2.53334	0.98482	-5.20263
0.6101	-2.51325	0.99015	-5.15725
0.61336	-2.68459	0.9953	-5.15241
0.61657	-2.63381	1.00058	-5.18516
0.61981	-2.67137	1.00576	-5.21275
0.623	-2.62496	1.01092	-5.16615
0.62617	-2.54881	1.01602	-5.22884
0.62928	-2.53247	1.02093	-5.1755
0.63226	-2.59945	1.02597	-5.27941
0.63539	-2.40915	1.03101	-5.24404
0.63846	-2.49519	1.03601	-5.20281
0.64149	-2.70035	1.04096	-5.23978
0.64436	-2.69672	1.04571	-5.29331
0.64738	-2.73219	1.05058	-5.25198
0.65037	-2.69256	1.05535	-5.27837
0.65333	-2.7358	1.05997	-5.28292
0.65612	-2.65496	1.06468	-5.2638
0.65892	-2.54921	1.06926	-5.33403
0.66175	-2.58379	1.07377	-5.34432
0.66457	-2.58753	1.07838	-5.35808
0.66737	-2.48453	1.08297	-5.28206
0.67018	-2.38874	1.08752	-5.28466
0.67295	-2.55124	1.09199	-5.28079
0.67567	-2.58411	1.0963	-5.26103
0.67842	-2.55485	1.10061	-5.29054
0.68106	-2.57275	1.10496	-5.24594
0.68358	-2.61486	1.10921	-5.24924
0.6862	-2.55187	1.11343	-5.30739
0.68881	-2.67602	1.11761	-5.24546
0.6914	-2.58127	1.12163	-5.26472
0.69394	-2.57628	1.12566	-5.25646
0.6964	-2.42857	1.12973	-5.31135
0.69889	-2.53572	1.13374	-5.20577
0.70135	-2.4314	1.13777	-5.16975
0.7038	-2.50731	1.14171	-5.27993
0.70619	-2.47962	1.1456	-5.27585
0.70839	-2.4884	1.14928	-5.24362
0.71071	-2.49402	1.15309	-5.22324
0.71301	-2.42316	1.15685	-5.21015
0.7153	-2.38274	1.16021	-5.27886
0.71752	-2.32359	1.16377	-5.26009
0.71974	-2.2984	1.16736	-5.22917
0.72197	-2.19401	1.17089	-5.23627
0.72414	-2.25925	1.17424	-5.24432
0.7263	-2.184	1.17768	-5.24259
0.72842	-2.15698	1.18112	-5.23792
0.73049	-2.05998	1.1845	-5.2146
0.73255	-1.99559	1.18788	-5.21936
0.73443	-2.01176	1.19115	-5.23126
0.73643	-1.93299	1.19438	-5.18466
0.73841	-2.07052	1.19756	-5.16447
0.74034	-2.028	1.20052	-5.20419
0.74227	-1.98152	1.2036	-5.18203
0.74416	-2.10249	1.20664	-5.23971
0.74599	-2.07114	1.20965	-5.23772
0.74751	-2.08458	1.21252	-5.24882
0.74928	-2.03888	1.21539	-5.16062
0.75104	-1.99326	1.2182	-5.14711
0.7528	-2.09379	1.22098	-5.19614
0.7545	-2.03847	1.22368	-5.19568
0.75617	-2.13062	1.22621	-5.08376
0.7578	-2.12383	1.22885	-5.11278
0.75931	-2.12158	1.23145	-5.11025
0.7608	-2.29114	1.23398	-5.17716
0.76236	-2.28065	1.23648	-5.15191
0.76385	-2.2853	1.23896	-5.0987
0.76534	-2.11046	1.24138	-5.11512
0.76678	-2.01747	1.24372	-5.07974
0.76821	-1.98657	1.24604	-5.05386
0.76959	-1.97857	1.2483	-5.13017
0.77095	-1.97451	1.25046	-5.07703
0.77232	-1.92079	1.2525	-5.11537
0.77363	-1.77173	1.2546	-5.0791
0.77492	-1.91955	1.25665	-5.08981
0.77617	-1.67508	1.25866	-5.15551
0.7774	-1.86494	1.26061	-5.14834
0.77858	-1.79579	1.26248	-5.12241
0.77975	-1.81802	1.26417	-5.09651
0.78088	-1.81063	1.26591	-5.1123
0.78195	-1.87689	1.26764	-5.08161
0.78304	-1.77484	1.26933	-5.11021
0.78409	-1.91639	1.27097	-5.11533
0.78503	-1.93825	1.27255	-5.06756
0.7859	-1.91545	1.27409	-5.13637
0.78678	-2.02854	1.27556	-5.17569
0.78769	-1.98545	1.27691	-5.16784
0.78856	-1.9707	1.27824	-5.18738
0.7894	-1.9847	1.27958	-5.18042
0.79022	-1.98987	1.28088	-5.11973
0.791	-2.05785	1.28214	-5.1225
0.79176	-1.97087	1.28335	-5.14868
0.79248	-2.08984	1.28448	-5.22889
0.79316	-2.16661	1.28557	-5.24044
0.79381	-2.10384	1.28662	-5.18481
0.79444	-2.16614	1.28762	-5.22763
0.79505	-2.26797	1.28858	-5.22209
0.79559	-2.14033	1.28946	-5.18154
0.79611	-1.90493	1.29031	-5.2118
0.7966	-2.01553	1.29108	-5.19358
0.79705	-1.9325	1.29182	-5.19263
0.79748	-1.84838	1.29249	-5.16529
0.79786	-1.90853	1.29313	-5.16332
0.79821	-1.8781	1.29371	-5.20988
0.79851	-1.86505	1.29425	-5.13872
0.79881	-1.90443	1.29472	-5.1767
0.79909	-1.84	1.29516	-5.13126
0.79933	-1.89744	1.29554	-5.16938
0.79953	-1.81878	1.29587	-5.14687
0.79971	-1.78339	1.29615	-5.14315
0.79986	-1.80173	1.29637	-5.19681
0.80002	-1.73768	1.29655	-5.27599
0.80007	-1.57907	1.29671	-5.22934
0.80007	-1.75392	1.29675	-5.22526
