# Supplementary material for: Octupole-driven magnetoresistance in an antiferromagnetic tunnel junction
Source: Nature. 2023 Jan 18;613(7944):490–5. doi: 10.1038/s41586-022-05463-w (PMC9849134; doi:10.1038/s41586-022-05463-w)
Supplement: Supplementary file 4 — Source Data Fig. 3 [file 41586_2022_5463_MOESM4_ESM.xlsx]

## Sheet: Sheet1
E⊥B		E//B		Small loop				Temperature dependent
1.51216	40.7953	1.50898	22.4733	34.4771	43.9864	26.3891	43.8591	100	0.001
1.50088	40.7955	1.49581	22.4804	34.2412	43.9873	26.2031	43.8578	150	0
1.48284	40.7963	1.4779	22.476	33.834	43.987	25.8121	43.8575	175	0.045
1.464	40.7885	1.45923	22.4691	33.2691	43.9853	25.3088	43.8612	200	0.183
1.44426	40.7935	1.43953	22.4621	32.814	43.9849	24.8149	43.8574	250	0.147
1.42384	40.7915	1.41927	22.4765	32.3085	43.9839	24.3253	43.8566	300	0.136
1.40296	40.7916	1.39846	22.4669	31.8865	43.9827	23.9082	43.8577
1.38107	40.7819	1.37616	22.4723	31.3766	43.9836	23.4429	43.8615
1.35683	40.7932	1.35241	22.4805	30.9447	43.9869	22.9747	43.8595
1.33387	40.7843	1.32953	22.4631	30.3862	43.9883	22.4618	43.8613
1.31056	40.7952	1.30618	22.4695	29.9231	43.9867	21.9215	43.8597
1.28618	40.7869	1.28201	22.4624	29.4549	43.9865	21.4663	43.8586
1.26215	40.7943	1.25803	22.4633	29.0104	43.9864	21.025	43.861
1.23794	40.787	1.23362	22.4616	28.5687	43.9825	20.5847	43.8601
1.21186	40.7857	1.20785	22.4792	27.9599	43.9872	20.0146	43.8578
1.1869	40.7829	1.18296	22.4827	27.4739	43.9845	19.4742	43.8599
1.16184	40.7829	1.15798	22.4687	26.9762	43.986	19.0129	43.8627
1.13601	40.7785	1.13202	22.4679	26.5486	43.9831	18.5371	43.8607
1.11041	40.7831	1.10666	22.4758	26.0924	43.985	18.0298	43.8635
1.08486	40.7856	1.0812	22.4729	25.5585	43.9822	17.5343	43.8618
1.05879	40.7794	1.05519	22.47	25.0307	43.9833	16.943	43.8635
1.03294	40.7837	1.02943	22.467	24.5048	43.9829	16.4917	43.8611
1.0072	40.7756	1.00377	22.4748	24.0653	43.9831	15.9708	43.8617
0.98071	40.784	0.97711	22.4649	23.5501	43.9799	15.528	43.8617
0.95428	40.7796	0.95097	22.4601	23.1101	43.9831	15.0475	43.8634
0.92825	40.777	0.92505	22.4703	22.5703	43.986	14.4924	43.8617
0.90227	40.7754	0.89911	22.4734	22.0582	43.986	13.9663	43.861
0.87631	40.7702	0.87323	22.4702	21.5914	43.9835	13.4647	43.8623
0.85032	40.777	0.84732	22.4601	21.1205	43.9853	13.0092	43.8625
0.82387	40.7694	0.82094	22.4714	20.6304	43.9845	12.52	43.8612
0.79689	40.7826	0.794	22.4676	20.0832	43.9841	11.965	43.8587
0.77055	40.7797	0.7678	22.4741	19.5378	43.9821	11.4216	43.859
0.7443	40.7756	0.74163	22.4785	19.0523	43.9839	10.8869	43.8603
0.71808	40.7789	0.71546	22.4659	18.5988	43.9835	10.4688	43.8608
0.69183	40.7813	0.68931	22.4582	18.1039	43.9839	9.97775	43.8586
0.66535	40.7782	0.66291	22.4641	17.6302	43.9837	9.49909	43.8636
0.6377	40.7777	0.6353	22.4781	17.0021	43.983	8.92585	43.8632
0.61106	40.7792	0.60871	22.4739	16.5047	43.9842	8.36865	43.8626
0.58435	40.7727	0.58226	22.473	16.0136	43.982	7.87998	43.8632
0.55871	40.7765	0.55657	22.4716	15.52	43.9801	7.34232	43.8627
0.53239	40.776	0.53033	22.466	15.0374	43.9816	6.89813	43.8604
0.50612	40.7708	0.50413	22.4625	14.4869	43.9829	6.29483	43.8626
0.47855	40.7629	0.47664	22.4654	13.9337	43.9846	5.79066	43.8589
0.45192	40.7724	0.45007	22.4819	13.4305	43.9824	5.29725	43.8608
0.42532	40.7615	0.42356	22.4813	12.9534	43.9823	4.83014	43.8598
0.39853	40.7448	0.39684	22.4803	12.4808	43.9831	4.36382	43.8638
0.37186	40.7579	0.37023	22.4751	11.9758	43.9796	3.82964	43.8616
0.34526	40.7546	0.3437	22.491	11.3599	43.9779	3.31076	43.8631
0.3185	40.7547	0.31703	22.4936	10.859	43.9815	2.71989	43.8587
0.29151	40.7512	0.29028	22.4851	10.3197	43.9824	2.27039	43.8614
0.26527	40.7592	0.26393	22.4841	9.88985	43.981	1.77755	43.8668
0.23866	40.7609	0.23743	22.4893	9.42507	43.9819	1.35348	43.8619
0.21211	40.757	0.21092	22.4844	8.84556	43.9813	0.78469	43.86
0.18551	40.7545	0.18439	22.4842	8.31182	43.9808	0.2607	43.8609
0.15887	40.7508	0.15779	22.4752	7.83152	43.9802	-0.20622	43.8652
0.13216	40.7573	0.13119	22.4768	7.3279	43.9827	-0.75036	43.864
0.10557	40.7569	0.10467	22.4786	6.82508	43.9823	-1.19782	43.8621
0.07899	40.7489	0.07816	22.4873	6.29498	43.9805	-1.72927	43.9836
0.05243	40.7461	0.05169	22.4844	5.76164	43.9821	-2.23459	43.9818
0.02544	40.7452	0.02486	22.4823	5.15521	43.9836	-2.83879	43.9807
-0.000584468	40.6849	-0.0012	22.4804	4.68722	43.9801	-3.29045	43.9821
-0.0274	40.6673	-0.02786	22.492	4.17632	43.9792	-3.79447	43.9862
-0.05385	40.6601	-0.05431	22.4833	3.73536	43.9823	-4.22132	43.9834
-0.0804	40.6571	-0.08076	22.5704	3.16297	43.9805	-4.83143	43.9825
-0.10689	40.6611	-0.10723	22.5752	2.5991	43.9817	-5.33595	43.9833
-0.13344	40.6718	-0.13371	22.5747	2.09114	43.9802	-5.8694	43.9866
-0.16001	40.6789	-0.16022	22.5604	1.54845	43.9825	-6.31692	43.9836
-0.18632	40.6711	-0.18645	22.563	1.08195	43.9808	-6.7968	43.9854
-0.21283	40.6805	-0.21294	22.5677	0.61035	43.9804	-7.2631	43.9851
-0.23935	40.6753	-0.23935	22.5656	0.03865	43.9801	-8.00337	43.9829
-0.26674	40.6772	-0.26666	22.5701	-0.51067	43.9813	-8.58906	43.9828
-0.29377	40.6789	-0.2936	22.5559	-1.00275	43.9811	-8.98995	43.9816
-0.32062	40.6844	-0.3204	22.5464	-1.44682	43.8697	-9.45723	43.9851
-0.34663	40.6695	-0.34634	22.545	-1.94493	43.8615	-9.94655	43.9808
-0.37302	40.6821	-0.37223	22.5573	-2.50544	43.8629	-10.5042	43.9847
-0.39903	40.676	-0.39858	22.5409	-3.06331	43.8609	-11.0963	43.9815
-0.42609	40.6826	-0.42556	22.5328	-3.57802	43.8603	-11.5501	43.9815
-0.45316	40.6843	-0.45259	22.534	-4.08704	43.86	-12.0416	43.9836
-0.47998	40.6866	-0.47934	22.5099	-4.59981	43.858	-12.5454	43.9829
-0.50626	40.6879	-0.50551	22.5102	-5.12015	43.8593	-13.0081	43.9831
-0.53197	40.6982	-0.53117	22.4953	-5.63449	43.8571	-13.5456	43.9855
-0.55838	40.7025	-0.55752	22.4748	-6.24277	43.8555	-14.1061	43.9805
-0.5848	40.6911	-0.58387	22.4695	-6.71369	43.8612	-14.6531	43.9829
-0.61109	40.6989	-0.61009	22.4714	-7.25951	43.8607	-15.1042	43.9832
-0.63747	40.7093	-0.63642	22.4758	-7.72611	43.86	-15.5876	43.9862
-0.66382	40.709	-0.66276	22.4952	-8.52897	43.8616	-16.1538	43.9843
-0.68985	40.7021	-0.68865	22.4764	-9.04684	43.8559	-16.7068	43.9853
-0.71621	40.7145	-0.71493	22.4743	-9.6022	43.8613	-17.2445	43.9809
-0.74255	40.7078	-0.74119	22.4868	-10.0197	43.8608	-17.6483	43.9796
-0.76918	40.724	-0.76774	22.4819	-10.4845	43.8563	-18.0934	43.9802
-0.79563	40.7275	-0.79412	22.4734	-10.9816	43.8584	-18.5907	43.9824
-0.82206	40.7314	-0.82049	22.4633	-11.5553	43.8584	-19.1491	43.983
-0.8482	40.7278	-0.84659	22.4752	-12.1084	43.8575	-19.7489	43.9816
-0.87451	40.736	-0.8728	22.4794	-12.6263	43.8571	-20.2046	43.9848
-0.90091	40.736	-0.89913	22.4764	-13.1344	43.8559	-20.7373	43.9842
-0.92638	40.7254	-0.92455	22.4839	-13.686	43.8594	-21.198	43.9857
-0.9518	40.7351	-0.94988	22.4712	-14.1913	43.86	-21.7858	43.9856
-0.97778	40.7352	-0.97579	22.4667	-14.7387	43.8587	-22.2732	43.9857
-1.00375	40.7466	-1.00166	22.4564	-15.25	43.8568	-22.8103	43.9861
-1.02959	40.743	-1.02745	22.4695	-15.7605	43.8585	-23.2617	43.9829
-1.05557	40.7458	-1.05335	22.4684	-16.3178	43.8624	-23.8067	43.984
-1.08121	40.7402	-1.07913	22.4683	-16.7799	43.861	-24.2522	43.9846
-1.10644	40.7585	-1.1041	22.4661	-17.3454	43.8604	-24.807	43.9843
-1.1321	40.7493	-1.1297	22.4676	-17.9168	43.862	-25.3722	43.9878
-1.15759	40.7611	-1.15529	22.4625	-18.4288	43.8612	-25.87	43.9846
-1.1822	40.7671	-1.17963	22.4516	-18.9613	43.8587	-26.4413	43.9863
-1.20737	40.774	-1.20473	22.4693	-19.4644	43.8629	-26.8818	43.9844
-1.23247	40.7778	-1.22977	22.4597	-20.0435	43.8622	-27.4497	43.9862
-1.25724	40.7704	-1.25451	22.4605	-20.6854	43.8609	-28.0891	43.9854
-1.28204	40.7889	-1.27926	22.4669	-21.1366	43.8615	-28.5135	43.984
-1.30671	40.7959	-1.30385	22.4637	-21.6504	43.8579	-28.9722	43.9855
-1.32959	40.7887	-1.32668	22.4596	-22.1192	43.8585	-29.4589	43.9853
-1.35294	40.7782	-1.34997	22.4643	-22.6937	43.8612	-30.0859	43.9862
-1.37649	40.7897	-1.3734	22.4688	-23.3057	43.8584	-30.5993	43.9834
-1.39928	40.7873	-1.39625	22.4689	-23.764	43.8571	-31.1072	43.9863
-1.42204	40.7868	-1.41886	22.4723	-24.2511	43.8548	-31.5528	43.9856
-1.44465	40.7863	-1.44144	22.4837	-24.753	43.8584	-32.0892	43.9822
-1.46562	40.7859	-1.46267	22.4894	-25.3115	43.857	-32.5536	43.979
-1.48691	40.7864	-1.48363	22.4835	-25.838	43.8568	-33.1637	43.9826
-1.49967	40.7807	-1.50476	22.4914	-26.3972	43.8576	-33.6681	43.9843
-1.51228	40.7861	-1.51311	22.4967	-26.9152	43.8583	-34.1693	43.9823
-1.51413	40.7824	-1.50355	22.4963	-26.9915	43.8594	-34.2145	43.9859
-1.49663	40.7856	-1.49287	22.4675	-26.6279	43.8589	-33.8529	43.9826
-1.47817	40.786	-1.47441	22.473	-26.2024	43.8598	-33.3233	43.9854
-1.45974	40.7808	-1.45627	22.4948	-25.6911	43.8601	-32.863	43.9843
-1.43994	40.7842	-1.43621	22.4981	-25.2667	43.8599	-32.4001	43.9844
-1.41877	40.7865	-1.41511	22.4609	-24.8183	43.8583	-31.933	43.9829
-1.39721	40.7883	-1.39359	22.4599	-24.3403	43.8587	-31.4506	43.9815
-1.3751	40.7886	-1.37151	22.4772	-23.9331	43.857	-31.0398	43.9835
-1.35218	40.7866	-1.34864	22.4639	-23.4065	43.8616	-30.5048	43.9811
-1.32919	40.7762	-1.32572	22.4627	-22.8827	43.8616	-29.9809	43.9764
-1.30658	40.7897	-1.30307	22.462	-22.4064	43.8573	-29.4602	43.9807
-1.28213	40.7786	-1.27867	22.472	-21.9661	43.8584	-29.0601	43.9797
-1.25743	40.7768	-1.25408	22.4873	-21.5276	43.8589	-28.6219	43.98
-1.23263	40.783	-1.22932	22.4626	-20.9074	43.8571	-28.0519	43.9797
-1.20748	40.7789	-1.20425	22.4601	-20.4286	43.8601	-27.5211	43.9791
-1.18228	40.7839	-1.17911	22.48	-19.9488	43.8603	-26.9952	43.9818
-1.1575	40.7752	-1.15457	22.465	-19.4529	43.86	-26.5372	43.9792
-1.13191	40.7749	-1.12883	22.4712	-18.9713	43.8608	-26.0149	43.9798
-1.10613	40.7754	-1.10313	22.4672	-18.3763	43.8612	-25.5207	43.98
-1.08067	40.7718	-1.07789	22.4553	-17.8916	43.8627	-24.9855	43.9791
-1.05483	40.7709	-1.05195	22.4866	-17.3729	43.8623	-24.5055	43.9796
-1.02866	40.7755	-1.02586	22.4856	-16.9232	43.8626	-24.0229	43.9812
-1.00256	40.7735	-0.99984	22.4876	-16.4463	43.8641	-23.5085	43.977
-0.97642	40.7803	-0.97377	22.4885	-15.9732	43.8628	-23.0615	43.9823
-0.95027	40.7665	-0.94768	22.4811	-15.409	43.8605	-22.5503	43.9835
-0.92462	40.7719	-0.92239	22.4866	-14.9395	43.8612	-22.0319	43.9845
-0.89899	40.788	-0.89652	22.476	-14.4557	43.8634	-21.5493	43.9825
-0.8724	40.7698	-0.87004	22.4851	-13.9687	43.8617	-21.0211	43.9809
-0.84596	40.7667	-0.8437	22.4927	-13.5	43.8622	-20.5917	43.9831
-0.81971	40.7613	-0.81745	22.4799	-12.9063	43.8621	-20.0557	43.9827
-0.79306	40.7729	-0.79085	22.4848	-12.4101	43.8648	-19.5057	43.9844
-0.7664	40.7653	-0.76428	22.4807	-11.8792	43.8631	-19.0217	43.9832
-0.73971	40.7662	-0.73767	22.4814	-11.4822	43.861	-18.5554	43.9806
-0.71321	40.7597	-0.71124	22.478	-11.0123	43.8593	-18.1498	43.9834
-0.68674	40.7565	-0.68485	22.4866	-10.5737	43.8629	-17.6388	43.9842
-0.66059	40.769	-0.65876	22.4979	-9.98411	43.8614	-17.1358	43.9832
-0.63398	40.765	-0.63223	22.4909	-9.49169	43.862	-16.5968	43.9843
-0.60736	40.7628	-0.60568	22.4966	-8.97096	43.8593	-16.113	43.9839
-0.58096	40.7575	-0.57939	22.4758	-8.52876	43.8606	-15.6332	43.9829
-0.55439	40.7576	-0.55285	22.4846	-8.00653	43.862	-15.1092	43.9777
-0.52782	40.7635	-0.52634	22.4921	-7.31248	43.8617	-14.5992	43.9815
-0.50214	40.7695	-0.50074	22.504	-6.75908	43.8605	-14.044	43.9825
-0.47545	40.7484	-0.47409	22.4852	-6.32859	43.8638	-13.6122	43.9828
-0.44851	40.7496	-0.44723	22.4905	-5.8021	43.8621	-13.1322	43.9862
-0.42108	40.7517	-0.41987	22.481	-5.35382	43.8621	-12.6429	43.9839
-0.39413	40.7533	-0.39302	22.4844	-4.83495	43.8644	-12.1661	43.9819
-0.36755	40.7447	-0.36648	22.4911	-4.33561	43.8607	-11.5659	43.9796
-0.34172	40.7577	-0.3407	22.4757	-3.76207	43.8615	-11.084	43.9816
-0.31499	40.7555	-0.31415	22.4814	-3.30953	43.8607	-10.5548	43.9825
-0.28838	40.7592	-0.28751	22.4922	-2.82064	43.8595	-10.1356	43.9811
-0.26117	40.7512	-0.26036	22.4744	-2.43866	43.86	-9.72176	43.9802
-0.23395	40.7517	-0.2332	22.4804	-1.89628	43.862	-9.1768	43.9793
-0.20737	40.754	-0.20669	22.4654	-1.36034	43.8598	-8.64696	43.982
-0.18084	40.7385	-0.18022	22.4657	-0.89165	43.8597	-8.16946	43.9822
-0.15444	40.7509	-0.15387	22.466	-0.37514	43.8605	-7.5177	43.9833
-0.12783	40.7513	-0.12732	22.487	0.06793	43.8605	-7.03882	43.9828
-0.10124	40.7346	-0.10079	22.4896	0.5915	43.8626	-6.51199	43.9849
-0.07477	40.7418	-0.0744	22.4911	1.10213	43.8675	-6.00341	43.9827
-0.04815	40.7311	-0.04783	22.4887	1.64739	43.9801	-5.414	43.9815
-0.02148	40.7387	-0.02126	22.4907	2.1118	43.9774	-4.99112	43.9815
0.005	40.677	0.00522	22.4951	2.61953	43.9805	-4.53447	43.9843
0.03173	40.6391	0.03187	22.4954	3.05959	43.9774	-4.05276	43.9834
0.05807	40.6256	0.05814	22.5215	3.60354	43.9808	-3.50893	43.9856
0.08455	40.6392	0.08459	22.5974	4.14373	43.9821	-2.96778	43.9859
0.11112	40.6475	0.11109	22.5883	4.64099	43.982	-2.43801	43.9841
0.13766	40.6442	0.13755	22.5883	5.12609	43.9802	-1.99209	43.9836
0.16436	40.6545	0.16422	22.5801	5.65582	43.9793	-1.50079	43.9834
0.1909	40.6402	0.1907	22.5681	6.07619	43.9801	-1.05217	43.9841
0.21738	40.6514	0.21711	22.572	6.60232	43.9796	-0.45819	43.9828
0.24387	40.6465	0.24354	22.5708	7.17153	43.9775	0.04766	43.9796
0.27037	40.6438	0.26999	22.569	7.63153	43.9822	0.54542	43.9827
0.29687	40.6567	0.29643	22.5709	8.09161	43.9815	0.96673	43.979
0.32348	40.6505	0.32297	22.5654	8.56914	43.981	1.44237	43.8615
0.3501	40.6611	0.34953	22.5492	9.11359	43.9835	1.99357	43.8593
0.37663	40.666	0.37597	22.5423	9.71339	43.9799	2.53988	43.8627
0.40316	40.6679	0.40245	22.5416	10.1703	43.9801	3.07801	43.862
0.42977	40.6602	0.429	22.5289	10.6397	43.9781	3.5097	43.8609
0.45618	40.664	0.45537	22.5285	11.1102	43.9823	3.9782	43.8629
0.4829	40.6702	0.48201	22.5026	11.5908	43.9806	4.46601	43.8636
0.50995	40.6604	0.50903	22.491	12.2032	43.9796	5.01931	43.8648
0.53611	40.6587	0.5351	22.4773	12.7067	43.982	5.60876	43.8644
0.56224	40.6668	0.56119	22.4747	13.2299	43.9767	6.06123	43.8633
0.5878	40.6743	0.58665	22.4747	13.68	43.9783	6.54255	43.8631
0.61426	40.6816	0.61308	22.4747	14.1747	43.9812	7.08722	43.8633
0.64077	40.6777	0.63951	22.4645	14.7927	43.9818	7.60475	43.8626
0.66843	40.6814	0.66711	22.4627	15.3116	43.983	8.17589	43.8641
0.69447	40.6943	0.69309	22.4666	15.8315	43.9799	8.70161	43.8662
0.72055	40.6891	0.71911	22.4529	16.2965	43.9812	9.20646	43.8633
0.74659	40.6891	0.74511	22.4537	16.8091	43.9798	9.64114	43.8631
0.77273	40.6874	0.77115	22.4471	17.2536	43.9796	10.1274	43.8633
0.79887	40.687	0.79722	22.4593	17.8475	43.9799	10.6814	43.8627
0.82565	40.7018	0.82394	22.4603	18.3595	43.9797	11.2354	43.866
0.85194	40.7111	0.8502	22.4583	18.8998	43.9788	11.7843	43.8647
0.8777	40.7055	0.87592	22.4477	19.3485	43.9785	12.2415	43.865
0.90349	40.7073	0.90164	22.4513	19.8143	43.977	12.7166	43.8656
0.92932	40.7313	0.92741	22.4586	20.3462	43.9789	13.2522	43.865
0.95511	40.7251	0.95313	22.4637	20.9053	43.9795	13.8093	43.8608
0.98137	40.7282	0.97939	22.4631	21.4552	43.9783	14.3195	43.8654
1.00764	40.7327	1.00561	22.4542	21.9035	43.9826	14.8194	43.8665
1.03315	40.7347	1.03101	22.4566	22.3888	43.9789	15.3101	43.8671
1.05879	40.738	1.05658	22.4645	22.8842	43.9796	15.8258	43.8651
1.08465	40.742	1.0824	22.4683	23.4494	43.9806	16.3875	43.8625
1.10993	40.7482	1.10763	22.4648	24.027	43.9787	16.9289	43.8587
1.1354	40.7516	1.1329	22.47	24.4751	43.9821	17.4292	43.8629
1.16105	40.7456	1.15867	22.4785	24.9984	43.9807	17.9707	43.8646
1.18601	40.7435	1.18355	22.4679	25.4284	43.9817	18.4051	43.8676
1.21093	40.7532	1.2084	22.4677	25.9889	43.9813	18.9715	43.8639
1.23696	40.7592	1.23437	22.4687	26.5725	43.9804	19.5587	43.8627
1.2612	40.7612	1.25854	22.4799	27.0359	43.9827	20.069	43.8663
1.28526	40.7611	1.28257	22.4651	27.5036	43.982	20.5228	43.8651
1.30962	40.7671	1.30688	22.4813	28.0009	43.9802	21.0684	43.861
1.3333	40.7725	1.3305	22.4846	28.5843	43.9811	21.5793	43.8624
1.35664	40.7682	1.35378	22.4853	29.0732	43.981	22.11	43.8615
1.38146	40.7726	1.37809	22.4816	29.5735	43.9826	22.6317	43.865
1.4041	40.7718	1.40119	22.4795	30.0733	43.9825	23.1355	43.8635
1.42602	40.7752	1.42305	22.4864	30.5672	43.9827	23.6479	43.8646
1.4479	40.7732	1.4448	22.4816	31.0561	43.9798	24.1408	43.8626
1.46934	40.7795	1.46623	22.477	31.671	43.9827	24.7592	43.8656
1.49034	40.7736	1.48716	22.4832	32.1825	43.9813	25.2831	43.8644
1.50871	40.7731	1.50531	22.4841	32.6828	43.9814	25.835	43.8647
				32.9501	43.9806	26.097	43.8658
				32.7527	43.9795	25.9642	43.8641
				32.3938	43.9782	25.5917	43.8664
				31.8548	43.9766	25.1121	43.863
				31.3923	43.981	24.5886	43.8653
				30.9421	43.9774	24.1783	43.8649
				30.4728	43.9791	23.6875	43.8646
				30.0028	43.979	23.255	43.8666
				29.4938	43.9804	22.7968	43.8663
				29.0245	43.9823	22.2945	43.8667
				28.522	43.9805	21.787	43.8643
				28.0397	43.9833	21.2669	43.8647
				27.5959	43.9804	20.8577	43.8643
				27.1602	43.9794	20.422	43.8657
				26.6	43.9864	19.8656	43.8653
				26.0709	43.9783	19.3292	43.866
				25.5692	43.9804	18.8775	43.865
				25.1323	43.9827	18.4094	43.867
				24.6343	43.9827	17.9048	43.8672
				24.1542	43.983	17.4226	43.8654
				23.6188	43.9791	16.8416	43.8641
				23.1351	43.9821	16.3963	43.8655
				22.664	43.9824	15.8819	43.8653
				22.1445	43.9825	15.4471	43.8647
				21.7037	43.9821	14.969	43.8654
				21.1103	43.9799	14.3829	43.8653
				20.6482	43.9767	13.917	43.8618
				20.1866	43.9792	13.455	43.8621
				19.7212	43.9824	12.9824	43.8662
				19.2375	43.9816	12.5045	43.8655
				18.6406	43.9831	11.9002	43.8672
				18.1556	43.9818	11.4172	43.8647
				17.6396	43.9824	10.9415	43.8653
				17.2234	43.9807	10.4877	43.8654
				16.7723	43.9807	10.0405	43.8646
				16.2304	43.98	9.48573	43.865
				15.7108	43.9801	8.9655	43.8662
				15.1675	43.9782	8.42329	43.865
				14.682	43.9783	7.9327	43.8641
				14.1571	43.9768	7.45827	43.8655
				13.7178	43.9814	6.97769	43.8638
				13.1796	43.9753	6.4385	43.865
				12.6411	43.9801	5.84749	43.8646
				12.1491	43.9764	5.39889	43.8637
				11.6465	43.9786	4.8938	43.8657
				11.2251	43.9786	4.47316	43.8667
				10.7439	43.9789	3.95405	43.864
				10.1943	43.9825	3.44273	43.8658
				9.65957	43.9809	2.91081	43.8668
				9.17637	43.9801	2.38005	43.8659
				8.72679	43.9819	1.97552	43.8658
				8.27449	43.9812	1.52182	43.8664
				7.65683	43.9813	0.96272	43.8638
				7.18515	43.9802	0.4005	43.8605
				6.72661	43.979	-0.02133	43.8634
				6.19582	43.9814	-0.55372	43.864
				5.74996	43.9811	-0.99139	43.8626
				5.27679	43.9827	-1.46845	43.9818
				4.73733	43.9797	-2.01024	43.9824
				4.19958	43.9799	-2.54604	43.9824
				3.70463	43.979	-3.08607	43.9828
				3.2493	43.9785	-3.50501	43.9816
				2.78906	43.9797	-3.96044	43.9836
				2.23896	43.9774	-4.56699	43.9829
				1.69592	43.9789	-5.0606	43.982
				1.163	43.9754	-5.55063	43.9828
				0.71618	43.9775	-6.02976	43.9817
				0.19921	43.9804	-6.55566	43.9783
				-0.22015	43.9815	-6.97285	43.9822
				-0.76576	43.9791	-7.56965	43.9827
				-1.30173	43.8595	-8.24413	43.983
				-1.73312	43.8604	-8.71172	43.98
				-2.23747	43.8609	-9.13869	43.9863
				-2.67877	43.8612	-9.66159	43.9835
				-3.27112	43.8592	-10.1646	43.9841
				-3.7624	43.8635	-10.6987	43.9867
				-4.28173	43.8599	-11.1911	43.9828
				-4.73376	43.8587	-11.6801	43.9863
				-5.26605	43.8572	-12.1732	43.9864
				-5.69278	43.8571	-12.6395	43.9855
				-6.26371	43.8577	-13.1688	43.9866
				-6.76555	43.8582	-13.7165	43.9861
				-7.25339	43.8582	-14.2111	43.9836
				-7.77297	43.8608	-14.6979	43.9838
				-8.40699	43.8567	-15.2216	43.9841
				-8.95558	43.8598	-15.7434	43.9829
				-9.50109	43.8577	-16.2936	43.9881
				-10.0293	43.8586	-16.8317	43.9843
				-10.4426	43.8619	-17.2312	43.9848
				-10.9282	43.8615	-17.6701	43.9844
				-11.3752	43.8621	-18.1571	43.9834
				-11.9817	43.8629	-18.7164	43.9834
				-12.4705	43.861	-19.2665	43.9824
				-12.9556	43.8562	-19.7597	43.9849
				-13.4512	43.8608	-20.2548	43.985
				-13.9436	43.8592	-20.7471	43.981
				-14.5234	43.8574	-21.2826	43.9841
				-14.9991	43.8613	-21.863	43.9863
				-15.4861	43.8626	-22.3165	43.9833
				-15.9814	43.8556	-22.8553	43.9837
				-16.4797	43.8577	-23.3064	43.9845
				-17.0097	43.8598	-23.7946	43.9853
				-17.5254	43.8589	-24.3524	43.9831
				-18.1213	43.8601	-24.9104	43.9841
				-18.5858	43.8593	-25.4598	43.9829
				-19.1051	43.8596	-25.9381	43.9862
				-19.5891	43.8617	-26.4211	43.9851
				-20.158	43.8593	-27.0648	43.9849
				-20.7833	43.8589	-27.5907	43.9868
				-21.2221	43.8568	-28.0587	43.9861
				-21.7185	43.8609	-28.5158	43.9859
				-22.1777	43.8574	-29.0499	43.9866
				-22.7922	43.8593	-29.5784	43.9849
				-23.3061	43.859	-30.1902	43.9841
				-23.7887	43.8591	-30.6275	43.9845
				-24.2748	43.8613	-31.1434	43.9831
				-24.7756	43.8611	-31.6015	43.9837
				-25.3247	43.8601	-32.1372	43.9844
				-25.8466	43.8615	-32.6593	43.9836
				-26.4024	43.8588	-33.2115	43.9846
				-26.9158	43.8566	-33.718	43.9866
				-26.9828	43.8605	-33.7785	43.9851
				-26.6466	43.8621	-33.3712	43.9851
				-26.1824	43.8595	-32.9199	43.984
				-25.7029	43.8597	-32.4234	43.9857
				-25.2071	43.8573	-31.9581	43.9853
				-24.782	43.8583	-31.4918	43.9838
				-24.3006	43.86	-31.0113	43.9813
				-23.8961	43.8607	-30.5951	43.9805
				-23.3673	43.8605	-30.0646	43.9843
				-22.8412	43.8604	-29.4929	43.9847
				-22.364	43.8604	-29.054	43.9816
				-21.8972	43.8608	-28.6158	43.9843
				-21.4856	43.8592	-28.1764	43.9853
				-20.9225	43.8593	-27.6141	43.9855
				-20.3898	43.8593	-27.0756	43.9816
				-19.9084	43.8608	-26.6009	43.9854
				-19.3704	43.8596	-26.0556	43.9869
				-18.9279	43.859	-25.6118	43.9853
				-18.3867	43.8575	-25.0769	43.9842
				-17.8085	43.8554	-24.5397	43.9847
				-17.3689	43.8572	-24.0649	43.9872
				-16.8886	43.853	-23.5286	43.9823
				-16.4108	43.8546	-23.0918	43.9825
				-15.8898	43.8575	-22.6214	43.9873
				-15.4112	43.8584	-22.1028	43.9863
				-14.858	43.8571	-21.5877	43.9816
				-14.4064	43.8583	-21.0613	43.9861
				-13.8877	43.8563	-20.6168	43.9858
				-13.451	43.8584	-20.1423	43.9846
				-12.9178	43.8577	-19.5987	43.9861
				-12.3767	43.8586	-19.0615	43.9829
				-11.8864	43.855	-18.5339	43.9859
				-11.4471	43.8561	-18.1347	43.9821
				-11.0107	43.855	-17.6601	43.9841
				-10.5476	43.8564	-17.2283	43.9864
				-9.9985	43.8564	-16.6904	43.9837
				-9.45963	43.8577	-16.146	43.9869
				-8.92788	43.8572	-15.6618	43.9852
				-8.49069	43.8582	-15.1415	43.9864
				-8.0083	43.8566	-14.6941	43.9861
				-7.28195	43.8565	-14.1457	43.9846
				-6.76758	43.8585	-13.6276	43.9847
				-6.30208	43.8574	-13.1609	43.9821
				-5.81756	43.8585	-12.6337	43.9851
				-5.33205	43.8546	-12.1856	43.9846
				-4.80989	43.8601	-11.6679	43.9853
				-4.3073	43.8567	-11.1707	43.9826
				-3.73248	43.8564	-10.5881	43.9831
				-3.28073	43.855	-10.1388	43.9852
				-2.78439	43.8532	-9.6392	43.9856
				-2.40292	43.8529	-9.26647	43.9837
				-1.80261	43.8539	-8.72384	43.9837
				-1.32313	43.8538	-8.18321	43.9831
				-0.82528	43.8547	-7.53815	43.9814
				-0.38051	43.8546	-7.06178	43.9845
				0.13579	43.8523	-6.58465	43.9854
				0.57369	43.855	-6.10532	43.985
				1.17764	43.9483	-5.49909	43.9831
				1.67566	43.9737	-5.00542	43.9841
				2.13179	43.9749	-4.54586	43.9837
				2.59265	43.9778	-4.08472	43.9846
				3.0724	43.9801	-3.604	43.9821
				3.6191	43.9773	-3.00926	43.9857
				4.15848	43.9783	-2.51438	43.9817
				4.63964	43.9783	-1.98956	43.9825
				5.12933	43.9764	-1.53744	43.9804
				5.62064	43.9757	-1.05368	43.9803
				6.06767	43.9793	-0.56556	43.9824
				6.60006	43.9769	-0.07076	43.984
				7.15611	43.9785	0.48515	43.9853
				7.61956	43.9787	0.94839	43.9535
				8.11211	43.9774	1.45202	43.8951
				8.5546	43.9785	1.88382	43.8634
				9.09715	43.9791	2.42231	43.8629
				9.64503	43.9787	2.96337	43.8627
				10.1349	43.9807	3.4586	43.864
				10.6439	43.9795	3.95441	43.861
				11.0732	43.9747	4.39842	43.8641
				11.5543	43.976	4.9194	43.8601
				12.1021	43.9789	5.43127	43.8644
				12.6432	43.9799	5.96807	43.8616
				13.1358	43.9805	6.45353	43.8615
				13.6542	43.978	6.94012	43.8623
				14.1114	43.9796	7.47654	43.8638
				14.6647	43.9815	7.99089	43.8635
				15.2331	43.9749	8.54966	43.8649
				15.7839	43.9762	9.10858	43.8635
				16.2121	43.981	9.53004	43.8632
				16.6731	43.9797	9.9942	43.8582
				17.1456	43.9797	10.4714	43.8593
				17.6956	43.9824	11.0189	43.8625
				18.2421	43.9804	11.5622	43.8627
				18.7879	43.9814	12.1061	43.8649
				19.2344	43.9806	12.5518	43.8635
				19.6921	43.9789	13.0137	43.8648
				20.2134	43.9796	13.5427	43.8657
				20.7625	43.9815	14.1373	43.863
				21.31	43.9803	14.5934	43.867
				21.7517	43.9812	15.0733	43.8662
				22.2319	43.9805	15.5583	43.8644
				22.7245	43.9817	16.0914	43.8657
				23.3316	43.9833	16.6092	43.8657
				23.8208	43.9818	17.1391	43.867
				24.338	43.9815	17.6194	43.8653
				24.7867	43.9778	18.1009	43.8654
				25.2787	43.9832	18.6086	43.8647
				25.8062	43.9821	19.131	43.8643
				26.3738	43.9798	19.7482	43.8643
				26.837	43.9786	20.1694	43.8632
				27.3104	43.9803	20.6768	43.8652
				27.8071	43.9801	21.1305	43.8676
				28.3916	43.9789	21.7097	43.8654
				28.8749	43.9803	22.204	43.8656
				29.3716	43.9796	22.6999	43.8627
				29.8676	43.9783	23.244	43.8668
				30.4021	43.978	23.6988	43.8672
				30.857	43.9805	24.1871	43.8651
				31.4645	43.981	24.7437	43.8666
				31.9771	43.9805	25.3526	43.8653
				32.4769	43.9806	25.8217	43.8633
				32.7503	43.9809	26.1064	43.8657
				32.5915	43.9819	25.9631	43.8661
				32.1946	43.9825	25.5921	43.8636
				31.6963	43.9783	25.0547	43.8666
				31.1919	43.9815	24.6098	43.8677
				30.7344	43.9799	24.1602	43.8655
				30.2748	43.9784	23.7071	43.8652
				29.7566	43.9798	23.2377	43.8655
				29.3276	43.9777	22.7413	43.8669
				28.8234	43.9806	22.2694	43.8653
				28.2719	43.98	21.7581	43.8672
				27.8317	43.9802	21.2873	43.868
				27.3519	43.9789	20.8422	43.8669
				26.9472	43.9811	20.3568	43.8642
				26.3351	43.9786	19.8331	43.8655
				25.8584	43.9788	19.2716	43.8639
				25.3572	43.98	18.8518	43.8657
				24.9274	43.9795	18.3805	43.8666
				24.4733	43.9777	17.9246	43.8678
				23.9469	43.9778	17.402	43.8657
				23.4151	43.9768	16.8337	43.8663
				22.8881	43.9798	16.3796	43.8663
				22.456	43.9814	15.9087	43.8668
				21.9823	43.9804	15.43	43.8664
				21.5047	43.9801	14.9533	43.8645
				20.9605	43.9811	14.3567	43.8645
				20.4141	43.9814	13.8937	43.8649
				19.9747	43.9794	13.4299	43.8666
				19.4655	43.9804	12.9616	43.8642
				19.0265	43.9809	12.4809	43.8631
				18.4338	43.9818	11.9362	43.8636
				17.9509	43.9781	11.4036	43.8629
				17.4737	43.9813	10.9193	43.8634
				17.0218	43.9821	10.4367	43.8676
				16.5696	43.979	10.0058	43.8656
				16.0285	43.9808	9.46944	43.8648
				15.5028	43.981	8.94258	43.8641
				14.9138	43.9814	8.40398	43.8667
				14.4661	43.9802	7.90785	43.8631
				13.9914	43.9801	7.43457	43.864
				13.5171	43.9793	6.95101	43.8666
				12.9824	43.9786	6.41782	43.8659
				12.3908	43.9799	5.7906	43.8652
				11.9375	43.9803	5.37449	43.8658
				11.4461	43.978	4.91878	43.8647
				11.0159	43.979	4.46075	43.8662
				10.5431	43.976	3.93647	43.8642
				9.98808	43.9739	3.42768	43.8666
				9.45684	43.9757	2.84868	43.867
				8.96868	43.9775	2.40014	43.8666
				8.52197	43.9778	1.95815	43.8642
				8.06832	43.9767	1.45596	43.8669
				7.44938	43.9756	0.94447	43.8661
				6.97993	43.9737	0.4243	43.865
				6.52215	43.978	-0.0385	43.863
				6.03859	43.9791	-0.51925	43.8679
				5.55557	43.9773	-1.00305	43.877
				5.08093	43.9765	-1.48503	43.9298
				4.53734	43.9746	-2.08169	43.984
				4.00036	43.9802	-2.57403	43.9846
				3.503	43.9793	-3.10757	43.9849
				3.04482	43.981	-3.52203	43.9859
				2.58356	43.9784	-4.02513	43.9843
				1.98974	43.9764	-4.53347	43.9864
				1.48829	43.979	-5.07595	43.9872
				0.95537	43.9769	-5.56944	43.9853
				0.5133	43.9783	-6.04701	43.9848
				0.0417	43.9768	-6.56123	43.9842
				-0.4536	43.9766	-6.98292	43.9867
				-0.96886	43.9731	-7.59197	43.9864
				-1.49542	43.8853	-8.25307	43.9868
				-1.92819	43.8554	-8.71888	43.9855
				-2.42205	43.8574	-9.14357	43.9874
				-2.87216	43.8553	-9.67056	43.9867
				-3.46999	43.8541	-10.1712	43.9843
				-3.95692	43.8556	-10.7065	43.985
				-4.43524	43.8552	-11.1971	43.9875
				-4.92716	43.8594	-11.6871	43.986
				-5.40913	43.8597	-12.2078	43.9856
				-5.91114	43.8586	-12.6449	43.9854
				-6.40454	43.8603	-13.2192	43.9851
				-6.94892	43.8594	-13.7181	43.9841
				-7.44742	43.8585	-14.2594	43.9876
				-8.10586	43.859	-14.7091	43.9865
				-8.63318	43.858	-15.2208	43.9889
				-9.15409	43.856	-15.738	43.9836
				-9.691	43.8584	-16.3326	43.9848
				-10.1871	43.8563	-16.7783	43.9841
				-10.6237	43.859	-17.2127	43.9865
				-11.1042	43.8543	-17.654	43.9849
				-11.5554	43.8563	-18.1358	43.9869
				-12.1557	43.8549	-18.7432	43.9883
				-12.6523	43.8545	-19.243	43.9824
				-13.1685	43.8546	-19.766	43.9859
				-13.6273	43.8574	-20.2251	43.9873
				-14.1119	43.8549	-20.7561	43.9815
				-14.643	43.8518	-21.2398	43.9847
				-15.1663	43.8547	-21.7636	43.9866
				-15.6932	43.8595	-22.2537	43.986
				-16.1517	43.8588	-22.7491	43.9867
				-16.6423	43.855	-23.2793	43.9856
				-17.1232	43.8568	-23.7285	43.9875
				-17.6697	43.8576	-24.2732	43.9896
				-18.2682	43.8568	-24.826	43.9855
				-18.7275	43.8572	-25.3241	43.9887
				-19.2921	43.8574	-25.8857	43.9848
				-19.7309	43.8604	-26.3237	43.9855
				-20.3474	43.8564	-26.9493	43.9872
				-20.8677	43.8571	-27.4793	43.9899
				-21.3674	43.8589	-27.9367	43.9882
				-21.796	43.8575	-28.4397	43.9876
				-22.3192	43.8578	-28.8863	43.9874
				-22.8396	43.8588	-29.4416	43.9873
				-23.3871	43.8565	-30.0012	43.9872
				-23.8702	43.8587	-30.5263	43.9831
				-24.3445	43.8608	-30.9595	43.9836
				-24.8795	43.86	-31.5	43.9845
				-25.3434	43.8585	-31.9634	43.9852
				-25.8925	43.8573	-32.5729	43.9847
				-26.4421	43.8612	-33.0778	43.9868
				-26.9481	43.859	-33.5775	43.9858
				-27.0076	43.8608	-33.6277	43.9847
				-26.6694	43.8587	-33.2654	43.9868
				-26.1974	43.8606	-32.7385	43.9879
				-25.6711	43.8606	-32.2797	43.9872
				-25.2488	43.8583	-31.7752	43.987
				-24.7494	43.8608	-31.3445	43.9874
				-24.3475	43.8567	-30.867	43.9852
				-23.8646	43.8528	-30.4481	43.9879
				-23.3753	43.8559	-29.8682	43.9856
				-22.8057	43.8578	-29.3905	43.9836
				-22.3746	43.8541	-28.8735	43.9861
				-21.8981	43.8548	-28.4709	43.987
				-21.492	43.8601	-28.0374	43.9841
				-20.9275	43.8549	-27.468	43.9834
				-20.3997	43.8568	-26.9391	43.9858
				-19.8691	43.859	-26.4097	43.9864
				-19.3738	43.8579	-25.9523	43.9855
				-18.9358	43.858	-25.4727	43.9843
				-18.346	43.8603	-24.9293	43.9816
				-17.8568	43.8575	-24.4048	43.9858
				-17.3793	43.8572	-23.8869	43.9877
				-16.8941	43.8636	-23.4361	43.9876
				-16.4181	43.859	-22.9086	43.9879
				-15.8933	43.8599	-22.4748	43.9824
				-15.4162	43.8589	-21.9157	43.9866
				-14.9083	43.8593	-21.4424	43.9861
				-14.4153	43.8585	-20.9645	43.9868
				-13.9385	43.8577	-20.4796	43.988
				-13.4624	43.8557	-20.0081	43.9874
				-12.9252	43.8558	-19.4126	43.9862
				-12.3383	43.8585	-18.9214	43.9878
				-11.8917	43.8557	-18.3922	43.9845
				-11.4281	43.8568	-17.9918	43.987
				-11.0191	43.8564	-17.5277	43.985
				-10.5063	43.8582	-17.0907	43.986
				-10.0014	43.857	-16.5469	43.987
				-9.42576	43.8567	-16.0118	43.9873
				-8.97682	43.8563	-15.5273	43.9852
				-8.46404	43.8571	-15.0488	43.9849
				-8.0117	43.8557	-14.56	43.9862
				-7.23808	43.8588	-14.0192	43.9868
				-6.76426	43.8589	-13.5003	43.9845
				-6.30377	43.8579	-13.0312	43.9823
				-5.81826	43.8553	-12.5497	43.9856
				-5.33781	43.8574	-12.0109	43.9866
				-4.8642	43.8579	-11.5719	43.9864
				-4.32361	43.8562	-10.9874	43.9851
				-3.79151	43.8562	-10.4958	43.9856
				-3.30046	43.8555	-9.95707	43.9861
				-2.8378	43.8575	-9.54601	43.9807
				-2.42238	43.8588	-9.09056	43.9848
				-1.88456	43.8559	-8.5844	43.9843
				-1.34676	43.8563	-8.05266	43.9851
				-0.8446	43.857	-7.39983	43.9864
				-0.40358	43.859	-6.92735	43.9862
				0.07522	43.8571	-6.40491	43.9834
				0.55466	43.8589	-5.96871	43.9815
				1.09932	43.9468	-5.423	43.9848
				1.68247	43.9755	-4.87875	43.982
				2.11835	43.9759	-4.41427	43.9834
				2.6157	43.9725	-3.95368	43.983
				3.05909	43.9783	-3.46746	43.9854
				3.65478	43.9772	-2.92784	43.9851
				4.14632	43.9747	-2.3417	43.9852
				4.6714	43.9727	-1.89713	43.9858
				5.12302	43.9786	-1.41282	43.9844
				5.64818	43.976	-0.92352	43.9874
				6.06136	43.9764	-0.47323	43.9839
				6.64037	43.9762	0.10086	43.9829
				7.14873	43.9732	0.62265	43.9844
				7.64847	43.9734	1.1112	43.9835
				8.06769	43.9772	1.53553	43.8627
				8.53786	43.9785	2.0512	43.8644
				9.07599	43.9766	2.55646	43.8634
				9.62632	43.977	3.14348	43.8662
				10.1189	43.9774	3.59724	43.8654
				10.5884	43.9727	4.09832	43.8645
				11.049	43.977	4.52487	43.8664
				11.5788	43.9791	5.05483	43.8662
				12.0887	43.9788	5.55584	43.8685
				12.631	43.9777	6.14231	43.8686
				13.1182	43.9742	6.59154	43.868
				13.5958	43.978	7.06492	43.8651
				14.1308	43.9801	7.55406	43.8692
				14.6389	43.9783	8.10955	43.8642
				15.2101	43.9789	8.72823	43.8646
				15.7687	43.9767	9.19557	43.8646
				16.1919	43.9793	9.69461	43.8632
				16.6435	43.9791	10.1195	43.8656
				17.1262	43.9779	10.5943	43.8654
				17.6661	43.9769	11.1354	43.8659
				18.2173	43.9775	11.7325	43.8663
				18.7122	43.9791	12.1856	43.8684
				19.1951	43.9791	12.6655	43.8679
				19.6577	43.9784	13.1562	43.8686
				20.1891	43.9773	13.6608	43.8666
				20.7729	43.9778	14.2111	43.8657
				21.2334	43.9805	14.7006	43.867
				21.766	43.9801	15.1814	43.8696
				22.2045	43.9813	15.7019	43.8669
				22.6953	43.9798	16.1611	43.8644
				23.2535	43.9814	16.7605	43.8666
				23.7751	43.9816	17.2507	43.8624
				24.2892	43.9818	17.7248	43.864
				24.7409	43.9811	18.2548	43.8685
				25.235	43.9816	18.6671	43.8638
				25.7556	43.9828	19.2254	43.8672
				26.3677	43.9818	19.7873	43.8663
				26.7876	43.9796	20.2466	43.8637
				27.2937	43.9788	20.7651	43.8666
				27.7454	43.9764	21.2101	43.8671
				28.2801	43.9805	21.7375	43.8669
				28.8384	43.9811	22.2634	43.8693
				29.3452	43.9803	22.763	43.8695
				29.7973	43.981	23.2574	43.869
				30.3301	43.9794	23.7459	43.8669
				30.7773	43.979	24.232	43.8659
				31.3829	43.9796	24.7897	43.8691
				31.8845	43.9784	25.3421	43.8671
				32.391	43.982	25.8978	43.8685
